# Supplementary material for: Novel polymyxin resistance gene family mcr-12 from environmental Pigmentiphaga litoralis
Source: Nat Commun. 2026 Jul 15;17:6187. doi: 10.1038/s41467-026-75587-4 (PMC13373230; doi:10.1038/s41467-026-75587-4)
Supplement: Supplementary file 4 — Source Data [file 41467_2026_75587_MOESM4_ESM.xlsx]

## Sheet: Figure 2
Pairwise Patristic Distances Between Sequences
Patristic distances between pairs of sequences are shown. Analyses were conducted using the JTT matrix-based model [1]. This analysis involved 26 amino acid sequences. There were a total of 663 positions in the final dataset. Evolutionary analyses were conducted in MEGA11 [2]
1. Jones D.T., Taylor W.R., and Thornton J.M. (1992). The rapid generation of mutation data matrices from protein sequences. Computer Applications in the Biosciences 8: 275-282.
2. Tamura K., Stecher G., and Kumar S. (2021). MEGA 11: Molecular Evolutionary Genetics Analysis Version 11. Molecular Biology and Evolution https://doi.org/10.1093/molbev/msab120.
Disclaimer: Although utmost care has been taken to ensure the correctness of the caption, the caption text is provided "as is" without any warranty of any kind. Authors advise the user to carefully check the caption prior to its use for any purpose and report any errors or problems to the authors immediately (www.megasoftware.net). In no event shall the authors and their employers be liable for a…
	MCR-12	PmrC_(P36555.1)	EptA_(O24867.1)	EptB_(P37661.3)	YhbX_(P58216.1)	CptA_(Q7CPC0.1)	PmrC_(A0A0H3JML2.2)	EptA_(BAE78116.1)	MCR-1.1_(AKF16168.1)	MCR-1.2_(ANR95875.1)	MCR-2.1_(SBV31106.1)	MCR-2.2_(ASK49941.1)	MCR-3.1_(ASF81896.1)	MCR-3.2_(OYN70668.1)	MCR-4.1_(ASR73329.1)	MCR-4.2_(AVK94777.1)	MCR-5.1_(ASK40551.1)	MCR-5.2_(AVM85875.1)	MCR-6.1_(ASK49942.1)	MCR-7.1_(AUR80098.1)	MCR-8.1_(AVX52225.1)	MCR-8.2_(QIF88262.1)	MCR-9.1_(WP_001572373.1)	MCR-10.1_(QDO66747.1)	MCR-10.2_(MBO4154571.1)	EptC_(P0CB39.1)
MCR-12
PmrC_(P36555.1)	1.55087
EptA_(O24867.1)	2.06217	1.94476
EptB_(P37661.3)	2.44947	2.33206	2.20663
YhbX_(P58216.1)	2.7722	2.65479	2.52936	2.75471
CptA_(Q7CPC0.1)	2.97427	2.85686	2.73143	2.95678	2.28999
PmrC_(A0A0H3JML2.2)	1.55976	0.198442	1.95365	2.34095	2.66368	2.86575
EptA_(BAE78116.1)	1.55794	0.196628	1.95183	2.33913	2.66187	2.86394	0.00184503
MCR-1.1_(AKF16168.1)	1.52609	1.57432	2.08563	2.47293	2.79566	2.99773	1.58321	1.5814
MCR-1.2_(ANR95875.1)	1.5243	1.57253	2.08383	2.47113	2.79387	2.99593	1.58142	1.57961	0.00182295
MCR-2.1_(SBV31106.1)	1.6003	1.64853	2.15983	2.54713	2.86987	3.07193	1.65742	1.65561	0.223933	0.222141
MCR-2.2_(ASK49941.1)	1.60001	1.64824	2.15955	2.54685	2.86958	3.07165	1.65713	1.65532	0.223648	0.221855	0.0147834
MCR-3.1_(ASF81896.1)	1.82274	1.45947	2.21663	2.60393	2.92667	3.12873	1.46836	1.46654	1.8462	1.8444	1.9204	1.92012
MCR-3.2_(OYN70668.1)	1.82458	1.4613	2.21847	2.60577	2.9285	3.13057	1.47019	1.46838	1.84803	1.84624	1.92224	1.92195	0.00186606
MCR-4.1_(ASR73329.1)	1.78106	1.41779	2.17495	2.56225	2.88499	3.08706	1.42668	1.42486	1.80452	1.80273	1.87873	1.87844	1.08406	1.0859
MCR-4.2_(AVK94777.1)	1.77922	1.41595	2.17311	2.56041	2.88315	3.08522	1.42484	1.42303	1.80268	1.80089	1.87689	1.8766	1.08222	1.08406	0.00187036
MCR-5.1_(ASK40551.1)	1.33655	1.58295	2.09425	2.48155	2.80428	3.00635	1.59184	1.59002	1.55817	1.55638	1.63238	1.63209	1.85482	1.85665	1.81314	1.8113
MCR-5.2_(AVM85875.1)	1.33473	1.58112	2.09243	2.47973	2.80246	3.00453	1.59001	1.5882	1.55635	1.55456	1.63055	1.63027	1.853	1.85483	1.81132	1.80948	0.001852
MCR-6.1_(ASK49942.1)	1.58135	1.62958	2.14088	2.52818	2.85092	3.05298	1.63847	1.63665	0.204982	0.20319	0.133967	0.133682	1.90145	1.90329	1.85977	1.85793	1.61342	1.6116
MCR-7.1_(AUR80098.1)	1.8842	1.52093	2.2781	2.6654	2.98813	3.1902	1.52982	1.52801	1.90766	1.90587	1.98187	1.98158	0.401474	0.40331	1.14553	1.14369	1.91628	1.91446	1.96292
MCR-8.1_(AVX52225.1)	1.59734	1.23407	1.99124	2.37854	2.70127	2.90334	1.24296	1.24115	1.6208	1.61901	1.69501	1.69472	1.2971	1.29894	1.25543	1.25359	1.62942	1.6276	1.67606	1.35857
MCR-8.2_(QIF88262.1)	1.59411	1.23083	1.988	2.3753	2.69803	2.9001	1.23972	1.23791	1.61756	1.61577	1.69177	1.69148	1.29387	1.2957	1.25219	1.25035	1.62619	1.62436	1.67282	1.35533	0.00702877
MCR-9.1_(WP_001572373.1)	1.79388	1.43061	2.18778	2.57508	2.89781	3.09988	1.4395	1.43769	1.81734	1.81555	1.89155	1.89126	0.517211	0.519046	1.05521	1.05337	1.82596	1.82414	1.8726	0.578675	1.26825	1.26501
MCR-10.1_(QDO66747.1)	1.84546	1.48218	2.23935	2.62665	2.94938	3.15145	1.49107	1.48926	1.86891	1.86712	1.94312	1.94284	0.568786	0.570621	1.10678	1.10494	1.87754	1.87572	1.92417	0.630249	1.31982	1.31658	0.191221
MCR-10.2_(MBO4154571.1)	1.84656	1.48329	2.24045	2.62775	2.95049	3.15255	1.49218	1.49036	1.87002	1.86823	1.94423	1.94394	0.569889	0.571724	1.10789	1.10605	1.87864	1.87682	1.92527	0.631353	1.32092	1.31769	0.192324	0.00561092
EptC_(P0CB39.1)	2.94401	2.8266	2.70117	2.92652	2.25973	0.11828	2.83549	2.83367	2.96746	2.96567	3.04167	3.04138	3.09847	3.10031	3.05679	3.05495	2.97609	2.97426	3.02272	3.15993	2.87307	2.86984	3.06961	3.12119	3.12229

## Sheet: Figure 4a
Pigmentiphaga litoralis					Each data point represents OD590 after 96 h growth					MIC = minimum inhibotory concentration
	Plasmid-Carrying												Plasmid-Cured													Mcr-12 reintroduced
	Biological Replicate 1				Biological Replicate 2				Biological Replicate 3				Biological Replicate 1					Biological Replicate 2				Biological Replicate 3				Biological Replicate 1				Biological Replicate 2				Biological Replicate 3
Polymyxin B Concentration (µg/mL)	Technical Replicate 1	Technical Replicate 2	Average	MIC	Technical Replicate 1	Technical Replicate 2	Average	MIC	Technical Replicate 1	Technical Replicate 2	Average	MIC	Technical Replicate 1	Technical Replicate 2	Technical Replicate 3	Average	MIC	Technical Replicate 1	Technical Replicate 2	Average	MIC	Technical Replicate 1	Technical Replicate 2	Average	MIC	Technical Replicate 1	Technical Replicate 2	Average	MIC	Technical Replicate 1	Technical Replicate 2	Average	MIC	Technical Replicate 1	Technical Replicate 2	Average	MIC
12.5	0.00905308	0.00326042	0.00615675	3.125	0.00936032	0.000195908	0.00477812	3.125	0.0381821	0.0348471	0.0365146	6.25	0.0121888	0.0133947	0.00226351	0.00928235	0.195312	0.00051499	-0.00046685	2.407e-05	0.195312	0.029167	-0.0145872	0.00728992	0.195312	0.0124669	0.0156146	0.0140407	1.5625	0.0161296	0.0148496	0.0154896	1.5625	0.0136479	0.10554	0.0595939	1.5625
6.25	0.00843983	0.00322979	0.00583481		0.0113999	0.000680944	0.00604043		0.0480986	0.0406095	0.044354		0.0118266	0.00655525	0.00264034	0.0070074		0.000856254	0.000197865	0.00052706		0.0401002	-0.0168259	0.0116372		0.0130945	0.01734	0.0152172		0.0169416	0.0123398	0.0146407		0.0486784	0.11212	0.080399
3.125	0.0792299	0.0846584	0.0819442		0.0907479	0.0831086	0.0869282		0.152928	0.0479583	0.100443		0.01415	0.00758715	0.0021121	0.00794974		0.00105782	0.000153059	0.000605439		0.0417017	0.00140942	0.0215556		0.0130717	0.0100367	0.0115542		0.0151878	0.0126113	0.0138996		0.0576929	0.103528	0.0806102
1.5625	0.209005	0.204832	0.206919		0.210005	0.202125	0.206065		0.245531	0.144861	0.195196		0.0142037	0.013455	0.00246848	0.0100424		0.00230859	0.00583283	0.00407071		0.0401865	-0.00599078	0.0170979		0.0136201	0.0128557	0.0132379		0.0162142	0.023437	0.0198256		0.0139775	0.0962326	0.055105
0.78125	0.310313	0.309375	0.309844		0.312962	0.235223	0.274092		0.244337	0.243219	0.243778		0.015085	0.0140921	0.00157548	0.0102509		0.00464651	0.000720341	0.00268342		0.0421551	-0.0136185	0.0142683		0.0891561	0.287423	0.188289		0.456804	0.299008	0.377906		0.127831	0.314013	0.220922
0.390625	0.573469	1.06723	0.82035		0.523102	0.479734	0.501418		0.472932	1.0332	0.753066		0.0151386	0.0159121	0.00171868	0.0109231		0.00505472	0.000802631	0.00292868		0.0394728	-0.0145758	0.0124485		0.682604	0.757372	0.719988		0.713436	0.58066	0.647048		0.536019	0.686158	0.611089
0.195312	0.956249	0.925218	0.940733		0.756028	0.770473	0.763251		0.520073	0.687455	0.603764		0.0158091	0.0169334	0.00145703	0.0113998		0.00265288	0.00212399	0.00238844		0.039604	0.0146798	0.0271419		0.760596	0.725479	0.743037		0.648243	0.593332	0.620787		0.725575	0.648092	0.686833
0.0976562	0.442049	0.386259	0.414154		0.419083	0.428086	0.423585		0.452857	0.364089	0.408473		0.311701	1.00289	0.817957	0.710851		0.0038337	0.30149	0.152662		0.0280465	0.81314	0.420593		0.853733	0.82996	0.841846		0.633497	0.675715	0.654606		0.81181	0.625511	0.718661
0	0.248674	0.334591	0.291632		0.367552	0.2906	0.329076		0.461683	0.306315	0.383999		0.515811	0.607748	0.143593	0.422384		0.342996	0.111226	0.227111		0.228041	0.156725	0.192383		1.13777	0.915296	1.02654		0.891926	0.718685	0.805306		0.94958	0.732255	0.840917

## Sheet: Figure 4b
Pigmentiphaga litoralis			Each data point represents OD590 after 96 h growth					MIC = minimum inhibotory concentration
	Plasmid-Carrying															Plasmid-Cured													mcr-12 Transformed
	Biological Replicate 1					Biological Replicate 2				Biological Replicate 3						Biological Replicate 1					Biological Replicate 2				Biological Replicate 3				Biological Replicate 1				Biological Replicate 2				Biological Replicate 3
Colistin Concentration (µg/mL)	Technical Replicate 1	Technical Replicate 2	Technical Replicate 3	Average	MIC	Technical Replicate 1	Technical Replicate 2	Average	MIC	Technical Replicate 1	Technical Replicate 2	Technical Replicate 3	Technical Replicate 4	Average	MIC	Technical Replicate 1	Technical Replicate 2	Technical Replicate 3	Average	MIC	Technical Replicate 1	Technical Replicate 2	Average	MIC	Technical Replicate 1	Technical Replicate 2	Average	MIC	Technical Replicate 1	Technical Replicate 2	Average	MIC	Technical Replicate 1	Technical Replicate 2	Average	MIC	Technical Replicate 1	Technical Replicate 2	Technical Replicate 3	Average	MIC
12.5	0.00381592	0.161042	0.00355006	0.056136	12.5	0.00781045	0.000346652	0.00407855	6.25	0.0682774	0.0887448	0.101622	0.0862146	0.0862146	6.25	0.00599195	0.0049675	0.00276558	0.00457501	0.195312	0.00853933	0.00582087	0.0071801	0.195312	0.0428598	0.0186157	0.0307378	0.195312	0.013486	0.00616738	0.0098267	3.125	0.0118394	0.00644056	0.00913999	3.125	0.0572671	0.0536873	0.0665458	0.0591667	6.25
6.25	0.0790597	0.380531	0.00268608	0.154092		0.00938393	-0.00149507	0.00394443		0.0650646	0.0802163	0.0957157	0.0803322	0.0803322		0.00704361	0.00352739	0.00300652	0.00452584		0.00660714	0.00193403	0.00427059		0.0213425	0.0171292	0.0192358		0.013759	0.0266025	0.0201808		0.027862	0.00813404	0.017998		0.0722002	0.0540183	0.102272	0.0761634
3.125	0.00374045	0.35026	0.204897	0.186299		0.0822275	0.21463	0.148429		0.124889	0.0809089	0.112754	0.106184	0.106184		0.00694063	0.00304036	0.00339793	0.00445964		0.00704759	0.00287329	0.00496044		0.0373454	0.0363001	0.0368227		0.0153781	0.0633569	0.0393675		0.0929184	0.0253842	0.0591513		0.182359	0.122669	0.109023	0.138017
1.5625	0.00290807	0.0106048	0.00368738	0.00573343		0.542838	0.531248	0.537043		0.12028	0.194443	0.373345	0.229356	0.229356		0.00760576	0.00308124	0.00448592	0.00505764		0.00754245	0.00795952	0.00775099		0.039874	0.0283027	0.0340884		0.0482196	0.229633	0.138926		0.305016	0.137058	0.221037		0.386385	0.229138	0.109487	0.24167
0.78125	0.00510089	0.0102392	0.0860265	0.0337888		0.264752	0.918077	0.591415		0.132904	0.579948	0.780184	0.497679	0.497679		0.00602476	0.00310909	0.00288258	0.00400548		0.00729169	0.00778209	0.00753689		0.0453027	0.0296419	0.0374723		0.455097	0.678647	0.566872		0.723736	0.524347	0.624041		0.706521	0.532871	0.188884	0.476092
0.390625	0.28228	0.0115974	0.351546	0.215141		0.905173	1.01679	0.96098		0.971749	0.765894	0.644712	0.794119	0.794119		0.00611632	0.00430727	0.00269736	0.00437365		0.00825419	0.0106274	0.00944079		0.0376217	0.0386021	0.0381119		0.641453	0.771982	0.706717		0.762771	0.780344	0.771558		0.762383	0.66625	0.246155	0.558263
0.195312	0.979493	0.721278	0.53019	0.743654		0.502029	0.424179	0.463104		0.756521	0.541689	0.519599	0.605936	0.605936		0.00705957	0.00472456	0.00319195	0.00499203		0.00967702	0.0115809	0.010629		0.0407857	0.0425037	0.0416447		0.710056	0.766605	0.738331		0.722123	0.764687	0.743405		0.72178	0.809731	0.282186	0.604566
0.0976562	0.264621	0.488898	0.322976	0.358832		0.396736	0.251228	0.323982		0.602619	0.443489	0.340555	0.462221	0.462221		0.00869779	0.45202	0.003728	0.154815		0.269815	0.00371305	0.136764		0.131648	0.126037	0.128842		0.759365	0.682776	0.721071		0.659704	0.666516	0.66311		0.758757	0.81063	0.28804	0.619143
0	0.326512	0.485443	0.370635	0.394197		0.427254	0.393805	0.410529		0.327946	0.485577	0.367121	0.393548	0.393548		0.350743	0.263155	0.15992	0.25794		0.415335	0.429829	0.422582		0.549817	0.451897	0.500857		1.03251	0.827295	0.929905		0.740416	0.829175	0.784796		0.718399	0.927406	0.149826	0.598544

## Sheet: Table 2
Pigmentiphaga litoralis MIC data				Data points represent minimum inhibitory concentration (OD600<0.1)
	Plasmid-carrying Minimum Inhibitory Concentration											Plasmid-Cured Minimum Inhibitory Concentration
	Biological Replicate 1				Biological Replicate 2				Biological Replicate 3			Biological Replicate 1				Biological Replicate 2				Biological Replicate 3
Antimicrobial	Technical Replicate 1	Technical Replicate 2	Technical Replicate 3	Average	Technical Replicate 1	Technical Replicate 2	Technical Replicate 3	Average	Technical Replicate 1	Technical Replicate 2	Average	Technical Replicate 1	Technical Replicate 2	Technical Replicate 3	Average	Technical Replicate 1	Technical Replicate 2	Technical Replicate 3	Average	Technical Replicate 1	Technical Replicate 2	Average
Polymyxin B (µg/mL)	40	40	40	40	80	80		80	80	80	80	1.25	1.25	<1.25	1.25	5	5		5	2.5	2.5	2.5
Arsenate (mM)	128	128	128	128	128	128	128	128				4	4	4	4	4	4	4	4
Arsenite (mM)	5	5	5	5	5	5	5	5				<0.156	<0.156	<0.156	<0.156	<0.156	0.625	<0.156	<0.156
Cadmium (mM)	2	2	2	2	2	4	2	2				1	1	1	1	1	1	0.5	1
Cobalt (mM)	2	2	2	2	2	2	2	2				1	1	1	1	1	1	1	1
Copper (mM)	5	5	5	5	5	5	5	5				5	5	5	5	5	5	5	5
Zinc (mM)	8	8	8	8	8	8	8	8				2	2	2	2	2	2	2	2

## Sheet: Table 3
Heterologous host MIC data				Data points represent minimum inhibitory concentration to polymyxin B (OD590<0.1)
	Vector Control																											mcr-12 Transformed
	Biological Replicate 1					Biological Replicate 2					Biological Replicate 3					Biological Replicate 4				Biological Replicate 5				Biological Replicate 6				Biological Replicate 1					Biological Replicate 2					Biological Replicate 3					Biological Replicate 4			Biological Replicate 5
Strain (Vector)	Technical Replicate 1	Technical Replicate 2	Technical Replicate 3	Technical Replicate 4	Average	Technical Replicate 1	Technical Replicate 2	Technical Replicate 3	Technical Replicate 4	Average	Technical Replicate 1	Technical Replicate 2	Technical Replicate 3	Technical Replicate 4	Average	Technical Replicate 1	Technical Replicate 2	Technical Replicate 3	Average	Technical Replicate 1	Technical Replicate 2	Technical Replicate 3	Average	Technical Replicate 1	Technical Replicate 2	Technical Replicate 3	Average	Technical Replicate 1	Technical Replicate 2	Technical Replicate 3	Technical Replicate 4	Average	Technical Replicate 1	Technical Replicate 2	Technical Replicate 3	Technical Replicate 4	Average	Technical Replicate 1	Technical Replicate 2	Technical Replicate 3	Technical Replicate 4	Average	Technical Replicate 1	Technical Replicate 2	Average	Technical Replicate 1	Technical Replicate 2	Technical Replicate 3	Average
Acinetobacter baumannii ATCC 17978 (pVLT33)	1	1	1	1	1	1	1			1	1	1			1													2	2	2	2	2	2	2			2	2	2			2
Acinetobacter baumannii BAL062 (pVLT33)	1	1	1	1	1	1	1	1	1	1	1	1	1	1	1													2	2	2	2	2	2	2	2	2	2	2	2	2	2	2
Acinetobacter baumannii Ex003 (pVLT33)	1	1	1	1	1	1	1	1	1	1	1	1	1	1	1													1	2	2	2	2	1	2	1	2	2	1	1	2	2	2
Pseudomonas aeruginosa PAO1 (pBBR1MCS-5)	<1	<1	<1		<1	<1	<1	<1		<1	<1	<1	<1		<1	1	1	1	1	1	1	1	1	1	1	1	1	2	2	2		2	2	2	2		2	2	2	2		2	2	2	2	2	2	2	2
Pseudomonas aeruginosa PA14 (pBBR1MCS-2)	1	1			1	1	1			1	1	1	1		1													2	2	2		2	2	2			2	2	2	2		2
Pseudomonas protegens Pf-5 (pBBR1MCS-2)	16	32	16		32	16	16	16		16	16	32	32		32													128	128			128	256	256			256	256	256			256
Klebsiella pneumoniae Ecl8 (pBBR1MCS-2)	1	1	1	1	1	0.5	0.5	1	1	1	1	0.5			1													1	1	1	1	1	2	0.5	1		2	0.5	1			1
Enterobacter cloacae subsp. cloacae NCTC 9394 (pBBR1MCS-5)	0.5	0.5	0.5		0.5	0.5	0.5			0.5	0.5	0.5	1		0.5													0.5	0.5	0.5		0.5	0.5	0.5	0.5		0.5	0.5	0.5			0.5
Uropathogenic Escherichia coli NCTC 11334 (pBBR1MCS-5)	0.5	0.5	0.5		0.5	0.5	0.5	0.5		0.5	0.5	0.5	0.5		0.5													0.5	0.5	0.5		0.5	0.5	0.5	0.5		0.5	0.5	0.5	0.5		0.5
Escherichia coli TOP10	0.5	0.5	0.5		0.5	0.5	0.5	0.5		0.5	0.25	0.25	0.5		0.5													0.5	0.5	0.5		0.5	1	0.5	0.5		1	0.5	0.25	0.5		0.5
Acinetobacter baumannii ATCC 17978				Each data point represents OD590 after 48 h growth
	Vector Control											mcr-12 Transformed												mcr-1 Transformed
	Biological Replicate 1					Biological Replicate 2			Biological Replicate 3			Biological Replicate 1					Biological Replicate 2				Biological Replicate 3			Biological Replicate 1					Biological Replicate 2					Biological Replicate 3
Polymyxin B Concentration (µg/mL)	Technical Replicate 1	Technical Replicate 2	Technical Replicate 3	Technical Replicate 4	Average	Technical Replicate 1	Technical Replicate 2	Average	Technical Replicate 1	Technical Replicate 2	Average	Technical Replicate 1	Technical Replicate 2	Technical Replicate 3	Technical Replicate 4	Average	Technical Replicate 1	Technical Replicate 2	Technical Replicate 3	Average	Technical Replicate 1	Technical Replicate 2	Average	Technical Replicate 1	Technical Replicate 2	Technical Replicate 3	Technical Replicate 4	Average	Technical Replicate 1	Technical Replicate 2	Technical Replicate 3	Technical Replicate 4	Average	Technical Replicate 1	Technical Replicate 2	Technical Replicate 3	Technical Replicate 4	Average
8	0.0112743	0.00823651	-0.00261098	0.00694442	0.00596105	-0.00317326	0.00466947	0.000748104	0.00539341	0.00608183	0.00573762	0.00497411	-0.00116041	-0.000938683	0.0208541	0.00593229	0.000494131	0.0114445	-0.00350318	0.00281183	0.0025335	0.00471201	0.00362275	-0.00156583	-0.00227311	0.0011977	-0.0137618	-0.00410075	0.000556321	-0.00596263	-0.00419215	-0.00916127	-0.00468993	-0.000484489	-0.00299855	0.00423993	-0.00250062	-0.00043593
4	0.0103871	0.00541684	-0.00367199	0.00527898	0.00435274	-0.00076973	0.00510976	0.00217001	0.000839715	0.00702747	0.00393359	0.00579562	-0.000155905	-0.00555742	0.0151112	0.00379837	-0.002101	0.00890282	-0.00478044	0.000673791	-0.00117795	-0.00137855	-0.00127825	-0.00103288	-0.00244861	0.00212549	-0.00372178	-0.00126945	0.00258099	-0.00351028	0.00205102	-0.00327132	-0.000537396	0.000312632	-0.00247902	0.00298358	0.00256474	0.000845484
2	0.0111544	0.00717388	-0.00499317	0.00351384	0.00421224	0.000695191	0.00568933	0.00319226	0.00400172	0.00665877	0.00533025	0.00756639	0.000777541	-0.00495815	0.0119031	0.00382221	0.00249492	0.00862416	-0.00317411	0.00264832	0.000648912	-0.00360134	-0.00147621	0.00221656	-0.00111461	0.00723179	-0.0011411	0.00179816	0.000728601	-0.00162046	0.00472629	-0.00122544	0.00065225	0.000218029	-0.0014898	0.00277412	-0.00243479	-0.00023311
1	0.0110669	0.00768307	-0.00376333	0.00376402	0.00468767	-0.000639433	0.00588367	0.00262212	0.00017572	0.00597096	0.00307334	0.425423	0.261192	0.443409	0.749875	0.469975	0.144788	0.24002	0.903328	0.429379	0.513867	0.34702	0.430443	1.05423	1.06335	1.00721	0.999486	1.03107	0.983408	0.935439	1.04682	1.09173	1.01435	1.07246	0.885752	1.01466	0.930353	0.975806
0.5	0.982523	0.551042	0.451436	0.129273	0.528569	0.727089	0.132553	0.429821	0.672064	0.352659	0.512362	0.983443	0.837106	0.983854	0.974393	0.944699	1.09706	0.984072	0.991108	1.02408	0.952068	1.0534	1.00273	1.09813	1.09318	1.03428	0.998949	1.05614	1.04734	1.03509	1.04642	1.08551	1.05359	1.10691	1.11358	1.06114	1.03255	1.07855
0.25	1.0132	0.92736	0.93769	0.950562	0.957203							0.983285	1.0642	0.980469	1.01229	1.01006								1.1246	1.15372	1.15588	1.09447	1.13217	1.10682	1.09697	1.1097	1.13633	1.11245	1.2331	1.13403	1.12015	1.16851	1.16395
0	1.01567	0.985673	0.991739	0.976853	0.992483	1.09269	1.10461	1.09865	1.23113	1.09033	1.16073	0.949864	0.942454	0.97638	1.06127	0.982491	1.1803	1.12136	1.06942	1.12369	1.0738	1.01847	1.04614	1.22452	1.06815	1.09559	1.11714	1.12635	1.14972	1.11486	1.09215	1.21124	1.14199	1.14355	1.11506	1.1294	1.15908	1.13677
Acinetobacter baumannii BAL062				Each data point represents OD590 after 48 h growth
	Vector Control															mcr-12 Transformed															mcr-1 Transformed
	Biological Replicate 1					Biological Replicate 2					Biological Replicate 3					Biological Replicate 1					Biological Replicate 2					Biological Replicate 3					Biological Replicate 1					Biological Replicate 2					Biological Replicate 3
Polymyxin B Concentration (µg/mL)	Technical Replicate 1	Technical Replicate 2	Technical Replicate 3	Technical Replicate 4	Average	Technical Replicate 1	Technical Replicate 2	Technical Replicate 3	Technical Replicate 4	Average	Technical Replicate 1	Technical Replicate 2	Technical Replicate 3	Technical Replicate 4	Average	Technical Replicate 1	Technical Replicate 2	Technical Replicate 3	Technical Replicate 4	Average	Technical Replicate 1	Technical Replicate 2	Technical Replicate 3	Technical Replicate 4	Average	Technical Replicate 1	Technical Replicate 2	Technical Replicate 3	Technical Replicate 4	Average	Technical Replicate 1	Technical Replicate 2	Technical Replicate 3	Technical Replicate 4	Average	Technical Replicate 1	Technical Replicate 2	Technical Replicate 3	Technical Replicate 4	Average	Technical Replicate 1	Technical Replicate 2	Technical Replicate 3	Technical Replicate 4	Average
8																															-0.00931077	-0.00643729	-0.0101448	-0.00689957	-0.0081981	0.00400823	0.00225917	0.0110392	0.0011383	0.00461122	0.0077071	0.0116694	0.0059708	0.00725935	0.00815167
4	-0.00295108	0.00152666	0.00604586	-0.0051142	-0.00012319	0.00287597	0.000251568	0.00621655	-0.00308808	0.001564	-0.00712033	-0.00714013	0.00139484	-0.00307612	-0.00398544	5.19743e-05	-0.00241824	-0.00126945	-0.00360075	-0.00180912	0.000947228	-0.0027407	-3.78015e-05	-0.000682312	-0.000628396	0.0044852	-0.00137158	-0.00455605	0.0113237	0.00247031	0.0628044	0.289743	0.049049	1.05461	0.364051	1.10623	1.05621	1.06198	1.02321	1.06191	0.40436	0.68108	1.13678	0.0531082	0.568833
2	-0.00110319	-0.00138539	0.00594607	-0.0037847	-8.18023e-05	0.000864808	-0.000240046	0.00695545	-0.00301778	0.00114061	-0.00749393	-0.0016367	0.00333545	0.000536075	-0.00131478	-1.23223e-06	-0.00196034	0.000444705	-0.00357514	-0.001273	0.00254749	-0.00163898	-0.00110778	-1.11595e-05	-5.26071e-05	0.00530143	0.000981289	-0.00282648	0.00615364	0.00240247	1.19117	1.14627	1.13969	1.1312	1.15209	1.08281	1.10257	1.08382	1.10818	1.09434	1.12514	1.07891	1.07822	1.06025	1.08563
1	0.000153527	0.00164053	0.00752919	-0.00357754	0.00143643	0.000740568	0.00053598	0.00779124	-0.00286656	0.00155031	-0.00590426	-0.00446725	0.00289035	-0.00139755	-0.00221968	1.18184	1.13445	1.17347	1.15543	1.1613	0.982935	0.704819	1.00847	1.1126	0.952206	1.15169	1.12011	1.07824	1.18119	1.13281	1.14906	1.13892	1.13733	1.12606	1.13784	1.07201	1.05747	1.04713	1.11666	1.07332	1.07142	1.10661	1.10425	1.07225	1.08863
0.5	1.13852	0.640384	0.467493	0.314014	0.640102	1.1406	0.745457	0.582519	0.299878	0.692114	1.13296	0.570563	0.302519	0.24145	0.561873	1.09931	1.09194	1.09654	1.07449	1.09057	1.09746	1.06165	1.11698	1.08391	1.09	1.15977	1.13192	1.19582	1.18	1.16688	1.14122	1.1516	1.16074	1.1349	1.14711	1.09769	1.05625	1.02715	1.11965	1.07519	1.13226	1.12457	1.12544	1.13448	1.12919
0.25	1.19035	1.17935	1.14645	1.16087	1.16925	1.17301	1.12613	1.14634	1.11526	1.14018	1.16539	1.13763	1.16039	1.15005	1.15337	1.11223	1.12664	1.13411	1.16693	1.13498	1.10353	1.08129	1.11878	1.13908	1.11067	1.07308	0.997621	1.14522	1.17366	1.0974	1.18247	1.13388	1.18052	1.12221	1.15477	1.09763	1.07085	1.1147	1.14952	1.10817	1.13925	1.15866	1.18005	1.17334	1.16283
0	1.11724	1.0499	1.06801	1.05242	1.07189	1.15604	1.21022	1.1089	1.09402	1.1423	1.16064	0.954327	1.0587	0.918677	1.02309	1.11526	1.10094	1.11202	1.16201	1.12256	1.1023	1.09184	1.09532	1.12044	1.10247	1.03711	1.02405	1.03015	1.10836	1.04992	1.19247	1.12304	1.07653	1.16067	1.13818	1.14514	1.0885	1.13511	1.14533	1.12852	1.15694	1.12637	1.14212	1.13597	1.14035
Acinetobacter baumannii Ex003				Each data point represents OD590 after 48 h growth
	Vector Control													mcr-12 Transformed															mcr-1 Transformed
	Biological Replicate 1				Biological Replicate 2				Biological Replicate 3					Biological Replicate 1					Biological Replicate 2					Biological Replicate 3					Biological Replicate 1					Biological Replicate 2					Biological Replicate 3
Polymyxin B Concentration (µg/mL)	Technical Replicate 1	Technical Replicate 2	Technical Replicate 3	Average	Technical Replicate 1	Technical Replicate 2	Technical Replicate 3	Average	Technical Replicate 1	Technical Replicate 2	Technical Replicate 3	Technical Replicate 4	Average	Technical Replicate 1	Technical Replicate 2	Technical Replicate 3	Technical Replicate 4	Average	Technical Replicate 1	Technical Replicate 2	Technical Replicate 3	Technical Replicate 4	Average	Technical Replicate 1	Technical Replicate 2	Technical Replicate 3	Technical Replicate 4	Average	Technical Replicate 1	Technical Replicate 2	Technical Replicate 3	Technical Replicate 4	Average	Technical Replicate 1	Technical Replicate 2	Technical Replicate 3	Technical Replicate 4	Average	Technical Replicate 1	Technical Replicate 2	Technical Replicate 3	Technical Replicate 4	Average
8																													-0.00292854	-0.00368379	-0.0085887	-0.0111361	-0.00658429	0.00606612	0.00433019	0.0083559	0.00473954	0.00587294	0.00146526	0.00226524	0.00259817	0.0139831	0.00507793
4	-0.00142473	0.00244706	-0.0036947	-0.00089079	-0.00732214	0.0021303	-0.000104008	-0.00176528	-0.00459003	0.00318049	0.00067977	0.00576461	0.00125871	0.00304527	-0.00295247	-0.000145581	-0.00323759	-0.000822594	0.00414037	0.000850312	0.00148285	0.00028019	0.00168843	0.00341217	0.0014859	-0.000897071	0.00111904	0.00128001	-0.00155832	-0.00367975	0.00206017	-0.00401612	-0.0017985	0.00061264	0.00317144	0.0014308	0.0026591	0.0019685	1.10318	1.15077	0.694985	1.25472	1.05091
2	-0.00522621	0.0036663	-0.0045818	-0.00204724	-0.00846127	0.00223644	-0.000629265	-0.0022847	-0.00334249	0.00452957	0.000576936	0.00423219	0.00149905	0.0018034	-0.00126585	-0.000304823	-0.00104991	-0.000204295	0.00222241	-0.0006836	0.000827078	0.000524495	0.000722596	0.00483369	0.00284008	-4.07682e-05	0.0025827	0.00255393	1.13602	1.3508	1.34311	1.39555	1.30637	1.12164	1.25841	1.19098	1.20007	1.19278	1.18756	1.42804	1.35313	1.44649	1.3538
1	-0.00709253	0.00174109	-0.00737737	-0.00424294	-0.00809009	0.00300393	0.910666126516244*	-0.00254308	-0.00195662	0.00355422	0.000123451	0.00474027	0.00161533	0.00192036	1.34155	0.807098	1.09545	0.811506	0.00274695	0.746633	0.000839415	1.1227	0.468229	0.00486726	0.00304528	0.949566	1.06886	0.506584	1.16013	1.25271	1.26772	1.29042	1.24274	1.24146	1.20214	1.23596	1.20472	1.22107	1.13868	1.2321	1.24577	1.25571	1.21807
0.5	1.11497	1.15034	1.07895	1.11475	1.02836	1.15811546077712*	1.17429208371801*	1.02836	-0.00320165	1.17675	1.14426	0.0051565	0.580741	1.13308	1.19959	0.1444	1.15375	0.907704	1.16046	1.201	1.12891	1.13243	1.1557	1.21725	1.15386	1.31029	1.21213	1.22338	1.15397	1.22338	1.15306	1.13449	1.16622	1.17207	1.14183	1.07451	1.15219	1.13515	1.13319	1.19552	1.24854	1.22025	1.19938
0.25	1.3648	1.15414	1.04833	1.18909	1.06039	1.00743393211402*	1.04869452315168*	1.06039	1.26932	1.19835	1.17823	1.18579	1.20792	1.13573	1.07323	0.959852	1.15486	1.08092	1.13307	1.1439	1.1732	1.16024	1.1526	1.11907	1.08673	1.26675	1.15245	1.15625	1.19867	1.22323	1.20428	1.15373	1.19498	1.14641	1.07672	1.11902	1.18283	1.13124	1.21526	1.2002	1.21583	1.22553	1.2142
0	1.16102	1.18949	1.1549	1.16847	0.945244401948356*	0.989073910145616*	0.981147	0.981147	1.26283	1.12093	1.13069	1.13278	1.16181	1.11471	1.11476	1.10859	1.12524	1.11583	1.13288	1.13785	1.12256	1.1293	1.13065	1.13612	1.01841	1.1215	1.14137	1.10435	1.18749	1.13814	1.12034	1.19168	1.15941	1.15558	1.13747	1.11779	1.24665	1.16437	1.20713	1.14786	1.11637	1.23735	1.17718
Pseudomonas aeruginosa PAO1				Each data point represents OD590 after 48 h growth
	Vector Control																								mcr-12 Transformed																						mcr-1 Transformed
	Biological Replicate 1				Biological Replicate 2				Biological Replicate 3				Biological Replicate 4				Biological Replicate 5				Biological Replicate 6				Biological Replicate 1				Biological Replicate 2				Biological Replicate 3				Biological Replicate 4			Biological Replicate 5				Biological Replicate 6			Biological Replicate 1
Polymyxin B Concentration (µg/mL)	Technical Replicate 1	Technical Replicate 2	Technical Replicate 3	Average	Technical Replicate 1	Technical Replicate 2	Technical Replicate 3	Average	Technical Replicate 1	Technical Replicate 2	Technical Replicate 3	Average	Technical Replicate 1	Technical Replicate 2	Technical Replicate 3	Average	Technical Replicate 1	Technical Replicate 2	Technical Replicate 3	Average	Technical Replicate 1	Technical Replicate 2	Technical Replicate 3	Average	Technical Replicate 1	Technical Replicate 2	Technical Replicate 3	Average	Technical Replicate 1	Technical Replicate 2	Technical Replicate 3	Average	Technical Replicate 1	Technical Replicate 2	Technical Replicate 3	Average	Technical Replicate 1	Technical Replicate 2	Average	Technical Replicate 1	Technical Replicate 2	Technical Replicate 3	Average	Technical Replicate 1	Technical Replicate 2	Average	Technical Replicate 1	Technical Replicate 2	Technical Replicate 3
8	0.0238453	0.0145286	0.0168227	0.0183989	0.0222669	0.0133122	0.0157704	0.0171165	-0.00633729	0.00334058	-0.00774563	-0.00358078													0.011627	0.0138671	0.0161418	0.0138786	0.00823503	0.0144738	0.0155929	0.0127673	-0.00243268	-0.00774776	-0.000546816	-0.00357575											-0.00530018	-0.00863398	-0.00476398
4	0.0234313	0.0135915	0.0165822	0.0178683	0.0220453	0.0133344	0.0154638	0.0169478	-0.00565797	0.00128181	-0.00823044	-0.0042022	0.00399702	-0.00175617	0.00635187	0.00286424	-0.00400152	0.00188817	-0.00499219	-0.00236851	0.0132447	-0.00668901	0.00474732	0.00376766	0.0110947	0.0140208	0.0169548	0.0140234	-0.00999056	-0.0132452	-0.0164807	-0.0132388	0.00461283	0.00552813	-0.0040552	0.00202859	0.00197574	0.00514692	0.00356133	-0.000144601	-0.00319886	0.00100817	-0.000778429	-0.00683675	0.0131009	0.00313209	-0.00166984	0.00149127	-0.0011994
2	0.0219929	0.01412	0.015763	0.017292	0.0230656	0.0130865	0.0161643	0.0174388	-0.00569605	0.0014107	-0.00574639	-0.00334391	0.00310203	-0.00546469	0.00573556	0.0011243	0.00409961	-0.00290604	0.0026832	0.00129226	-0.00792274	0.00253448	-0.00293853	-0.0027756	-0.00823489	-0.0118176	0.0153539	-0.00156617	0.00779219	0.0107913	0.0143587	0.0109807	-0.0004231	-0.00214588	0.00653275	0.00132126	0.000443553	0.00214708	0.00129532	0.00222901	-0.000183111	-0.00178432	8.71937e-05	0.00725809	-0.00294561	0.00215624	-0.000143424	0.654489	-0.00103798
1	-0.0224818	-0.0136734	-0.0157148	-0.01729	-0.0236993	-0.0121962	-0.014086	-0.0166605	-0.0045116	0.00304192	-0.00236089	-0.00127685	-0.00231501	0.00437324	-0.00544454	-0.00112877	-0.00350637	0.00387191	0.184508	0.0616245	-0.0071813	0.00436174	-0.000629119	-0.00114956	0.707958	0.751951	0.75647	0.738793	0.161184	0.760412	0.842142	0.587913	0.781959	0.758788	0.829948	0.790231	0.259986	0.468834	0.36441	0.557032	0.883671	0.518084	0.652929	0.865413	-0.000988482	0.432212	0.679371	0.646928	0.660092
0.5													0.711903	0.700612	0.695532	0.702682	0.756316	0.701953	0.681093	0.71312	0.845078	0.792627	0.733612	0.790439													0.705989	0.733764	0.719876	0.643238	0.61917	0.653209	0.638539	0.746259	0.779304	0.762782	0.64697	0.649138	0.624973
0.25													0.740269	0.726238	0.693578	0.720029	0.750672	0.705378	0.680945	0.712332	0.848524	0.793135	0.724712	0.78879													0.723982	0.732159	0.72807	0.646219	0.644714	0.675935	0.655623	0.708908	0.760421	0.734664	0.652165	0.622579	0.632291
0	0.996488	1.02676	1.00595	1.00973	1.01308	0.903075	0.843614	0.919923	0.794139	0.755782	0.730738	0.760219	0.774982	0.754847	0.7366	0.755476	0.754612	0.693044	0.669263	0.70564	0.840931	0.77721	0.728822	0.782321	0.869836	0.84859	0.875724	0.864717	0.818174	0.797499	0.831768	0.815814	0.687153	0.700795	0.726432	0.704794	0.703272	0.745613	0.724442	0.653051	0.64924	0.695516	0.665935	0.723424	0.748869	0.736147	0.62673	0.658639	0.706767
Pseudomonas aeruginosa PA14				Each data point represents OD590 after 48 h growth
	Vector Control										mcr-12 Transformed											mcr-1 Transformed
	Biological Replicate 1			Biological Replicate 2			Biological Replicate 3				Biological Replicate 1				Biological Replicate 2			Biological Replicate 3				Biological Replicate 1				Biological Replicate 2				Biological Replicate 3
Polymyxin B Concentration (µg/mL)	Technical Replicate 1	Technical Replicate 2	Average	Technical Replicate 1	Technical Replicate 2	Average	Technical Replicate 1	Technical Replicate 2	Technical Replicate 3	Average	Technical Replicate 1	Technical Replicate 2	Technical Replicate 3	Average	Technical Replicate 1	Technical Replicate 2	Average	Technical Replicate 1	Technical Replicate 2	Technical Replicate 3	Average	Technical Replicate 1	Technical Replicate 2	Technical Replicate 3	Average	Technical Replicate 1	Technical Replicate 2	Technical Replicate 3	Average	Technical Replicate 1	Technical Replicate 2	Technical Replicate 3	Average
8	0.00370321	-0.00305948	0.000321865								0.00604413	-0.0014374	-0.00444831	5.28067e-05								-0.00972156	-0.0101231	-0.00389615	-0.0079136	0.000470652	-0.00467726	0.00453391	0.0001091	-0.00939671	-0.0058366	0.00261321	-0.0042067
4	0.00422064	-0.00223497	0.000992833	0.031983	-0.00731174	0.0123356	-0.00735962	0.00385601	-0.00528548	-0.00292969	0.00747357	-0.000277851	-0.00356407	0.00121055	-0.00325821	-0.00569362	-0.00447591	0.00456674	-0.00359033	-0.00712039	-0.00204799	-0.0096099	-0.00681191	-0.0015057	-0.00597584	0.0102028	-0.00089036	0.00013565	0.00314936	-0.00569185	-0.00549095	0.00137896	-0.00326795
2	0.00511203	-0.00134516	0.00188343	0.000253465	-0.00470273	-0.00222463	-0.00910235	-0.00114271	-0.00475972	-0.00500159	0.0210343	0.00471746	-0.00155704	0.00806492	-0.00386348	-0.00717188	-0.00551768	0.00975888	-0.00168836	-0.00690691	0.000387869	-0.007027	-0.00346911	0.00452396	-0.00199072	0.0083543	0.00382849	0.00443434	0.00553904	-0.00537277	-0.0048953	0.00555998	-0.00156936
1	0.00463496	-0.00226954	0.00118271	0.00189461	-0.00547488	-0.00179014	-0.0110654	-0.00106564	-0.00340079	-0.00517726	0.958495	0.879585	0.883372	0.907151	0.824785	0.891224	0.858005	0.83606	0.759462	0.82526	0.806927	1.09424	0.790486	0.803979	0.896234	0.882515	0.791558	0.935287	0.869786	0.980105	0.798613	0.801134	0.859951
0.5	0.962994	0.911934	0.937464	0.87745	0.826992	0.852221	0.960566	0.90489	0.87169	0.912382	0.887204	0.841135	0.951583	0.893307	0.875554	0.911918	0.893736	0.851432	0.870862	0.905957	0.876084	0.85783	0.786881	0.780349	0.808353	0.789105	0.770205	0.931441	0.83025	0.972551	0.813745	0.834443	0.87358
0.25				0.871163	0.818655	0.844909	0.882115	0.932169	0.875212	0.896499					0.85578	0.959604	0.907692	0.896583	0.832425	0.895495	0.874835	1.06567	0.806086	0.814899	0.895553	0.789798	0.7905	0.847785	0.809361	1.04837	1.03109	1.03854	1.03933
0	0.908136	0.905995	0.907066	0.978746	0.934111	0.956429	0.927939	0.905017	0.887762	0.906906	0.927548	0.944505	0.983385	0.951813	0.956759	0.894366	0.925562	0.921707	0.90611	0.920379	0.916065	0.785953	0.834869		0.810411	0.927335	0.773735	0.88337	0.86148	0.963012	0.954092	1.03431	0.983804
Pseudomonas protegens Pf-5				Each data point represents OD590 after 48 h growth
	Vector Control												mcr-12 Transformed									mcr-1 Transformed
	Biological Replicate 1				Biological Replicate 2				Biological Replicate 3				Biological Replicate 1			Biological Replicate 2			Biological Replicate 3			Biological Replicate 1					Biological Replicate 2					Biological Replicate 3
Polymyxin B Concentration (µg/mL)	Technical Replicate 1	Technical Replicate 2	Technical Replicate 3	Average	Technical Replicate 1	Technical Replicate 2	Technical Replicate 3	Average	Technical Replicate 1	Technical Replicate 2	Technical Replicate 3	Average	Technical Replicate 1	Technical Replicate 2	Average	Technical Replicate 1	Technical Replicate 2	Average	Technical Replicate 1	Technical Replicate 2	Average	Technical Replicate 1	Technical Replicate 2	Technical Replicate 3	Technical Replicate 4	Average	Technical Replicate 1	Technical Replicate 2	Technical Replicate 3	Technical Replicate 4	Average	Technical Replicate 1	Technical Replicate 2	Technical Replicate 3	Technical Replicate 4	Average
512	-0.018337	0.00783419	0.00264054	-0.00262077	0.0758121	0.0849285	0.0737415	0.0781607	0.0293549	0.009878	-0.000519143	0.0129046	0.00936438	0.00950823	0.00943631	0.0772215	0.0680891	0.0726553	0.00270695	-0.00602136	-0.0016572	0.00537274	-0.0136002	0.0039496	-0.00715576	-0.0028584	0.0101118	0.00155992	-0.00286501	0.0244565	0.00831579	-0.000483398	-0.012506	0.00643771	-0.00584797	-0.00309992
256	-0.0192083	0.00816259	0.00321199	-0.00261123	0.075644	0.0841524	0.0738709	0.0778891	6.51372e-05	0.0148627	-0.000775913	0.00471731	0.00944273	0.00690126	0.008172	0.0774031	0.0695011	0.0734521	0.0040909	-0.00555641	-0.000732752	-0.00282259	-0.0149944	0.00145039	-0.00899206	-0.00633966	0.0243066	0.341253	-0.00238614	0.548972	0.228036	-0.000291597	-0.0125467	0.00515296	-0.0047886	-0.00311847
128	-0.019252	0.00852302	0.0055206	-0.00173612	0.0757558	0.0851064	0.0743043	0.0783889	0.0351473	0.00944195	0.000973521	0.0151876	0.0104428	0.00688459	0.00866369	0.390948	0.267822	0.329385	0.212605	0.411004	0.311805	0.203095	0.395051	0.397038	0.643893	0.409769	0.0101663	0.0076609	0.128982	0.455324	0.150533	0.437626	0.0472072	0.138205	-0.00188561	0.155288
64	-0.0183993	0.00984427	0.00321672	-0.00177943	0.0754358	0.0835565	0.0730721	0.0773548	0.00120197	0.00826455	-0.00116773	0.00276626	0.557793	0.335721	0.446757	0.646856	0.403206	0.525031	0.556697	0.390044	0.473371	0.100671	0.489682	0.56179	0.316784	0.367232	0.49784	0.6212	0.200872	0.676668	0.499145	0.122214	0.529591	0.0277989	0.394592	0.268549
32	-0.0185211	0.0141707	0.00290951	-0.000480315	0.0764908	0.0846851	0.0757901	0.0789886	0.00828888	0.0112843	-0.000269406	0.00643459	0.195995	1.00041	0.5982	0.783355	0.800376	0.791865	0.713464	0.713639	0.713551	0.683007	0.745752	0.634879	0.717141	0.695195	0.709552	0.713132	0.707022	0.765305	0.723753	0.469019	0.556723	0.459876	0.141851	0.406867
16	-0.0119098	0.389065	0.00507878	0.127411	0.0769821	0.0858821	0.0748512	0.0792385	0.0739748	0.369326	0.818483	0.420595	0.912459	1.06401	0.988236	0.989845	0.861922	0.925884	0.956242	0.995527	0.975884	0.953431	0.919855	0.912396	0.938209	0.930973	1.0362	0.994231	0.992486	1.02653	1.01236	0.884016	0.843451	0.721432	0.842878	0.822944
8	0.812538	0.791951	0.773933	0.792807	0.909457	0.534263	0.151545	0.531755	0.949342	0.960984	0.954322	0.954883	1.07485	1.05934	1.06709	1.05299	1.05542	1.0542	0.990717	1.00865	0.999685	0.994054	0.947652	0.972332	0.947282	0.96533	1.05415	1.02671	1.02781	1.05766	1.04158	1.00341	1.0057	1.02914	0.946142	0.996097
4	1.03608	1.03089	1.09048	1.05249	1.0863	1.04897	1.08724	1.07417	0.933334	0.892887	1.01138	0.945867	1.03009	1.07512	1.0526	1.08472	1.06284	1.07378	1.03907	1.01086	1.02496	0.995289	0.979286	0.972042	0.968983	0.9789	1.02374	1.00962	0.998122	1.04772	1.0198	1.02556	0.952144	0.930758	0.97259	0.970264
0	1.10769	1.12611	1.11688	1.11689	1.2149	1.21668	1.16528	1.19895	1.13369	1.14993	1.09746	1.12703	1.09031	1.07804	1.08417	1.15557	1.13651	1.14604	1.08786	1.0566	1.07223	0.998408	1.01727	0.956992	1.04597	1.00466	1.02375	1.01311	0.999015	1.07094	1.0267	1.00094	0.972027	0.974302	0.987065	0.983583
Klebsiella pneumoniae Ecl8				Each data point represents OD590 after 48 h growth
	Vector Control													mcr-12 Transformed
	Biological Replicate 1					Biological Replicate 2					Biological Replicate 3			Biological Replicate 1					Biological Replicate 2				Biological Replicate 3
Polymyxin B Concentration (µg/mL)	Technical Replicate 1	Technical Replicate 2	Technical Replicate 3	Technical Replicate 4	Average	Technical Replicate 1	Technical Replicate 2	Technical Replicate 3	Technical Replicate 4	Average	Technical Replicate 1	Technical Replicate 2	Average	Technical Replicate 1	Technical Replicate 2	Technical Replicate 3	Technical Replicate 4	Average	Technical Replicate 1	Technical Replicate 2	Technical Replicate 3	Average	Technical Replicate 1	Technical Replicate 2	Average
4	-0.00613887	0.00365721	0.00456402	-0.000656161	0.000356548	0.0107587	-0.000565024	0.0120433	0.00741231	0.00741	0.00399092	-0.0117317	-0.00387038	0.000247291	-0.00455484	-0.00487402	-0.00421577	-0.00334933	0.0146392	0.00132408	0.00882325	0.00826218	-0.0181214	0.0281144	0.00499652
2	-0.00643614	0.00357546	0.00522158	0.000977099	0.000834501	-0.0069839	0.00172532	-0.00188143	-0.00238	-0.00238	0.00422556	0.0146052	0.00941538	-0.000249522	-0.0037505	-0.00479127	-0.00424828	-0.00325989	-0.00678163	0.00936192	-0.00101458	0.000521902	-0.0147889	0.0178617	0.00153639
1	-0.00613061	0.00665183	0.00473047	-0.00514843	2.58113e-05	-0.00960723	0.00165088	-0.00167993	-0.00321209	-0.00321	-0.00599835	-0.0156014	-0.0107999	0.00291054	0.00239527	-0.00430465	-0.00319436	-0.000548301	0.628139	0.00882262	-0.00105401	0.211969	-0.0154127	0.0193293	0.00195827
0.5	0.900765	0.864478	0.847973	0.728311	0.835382	-0.00962909	0.00293896	0.650116	0.214475	0.214475	0.916067	-0.0140251	0.451021	0.883303	0.793399	0.841978	0.985609	0.876073	-0.00560393	0.0111386	0.534178	0.179904	0.00195772	0.772247	0.387102
0.25	0.896912	0.981822	0.905567	0.840568	0.906217	0.850925	0.905229	0.734507	0.83022	0.83022	0.899156	1.00617	0.952665	0.802445	0.923316	0.893135	1.24717	0.966517	0.911249	0.876326	0.962956	0.916844	0.863407	0.901075	0.882241
0	0.910033	1.05552	1.02441	1.04544	1.00885	0.805127	0.962577	0.839559	0.869088	0.869088	0.890427	0.872125	0.881276	1.01514	1.09538	0.996312	1.24439	1.08781	1.00318	0.990486	0.959437	0.984369	0.858727	0.875347	0.867037
Enterobacter cloacae subsp. cloacae NCTC 9394				Each data point represents OD590 after 48 h growth
	Vector Control											mcr-12 Transformed
	Biological Replicate 1				Biological Replicate 2			Biological Replicate 3				Biological Replicate 1				Biological Replicate 2				Biological Replicate 3
Polymyxin B Concentration (µg/mL)	Technical Replicate 1	Technical Replicate 2	Technical Replicate 3	Average	Technical Replicate 1	Technical Replicate 2	Average	Technical Replicate 1	Technical Replicate 2	Technical Replicate 3	Average	Technical Replicate 1	Technical Replicate 2	Technical Replicate 3	Average	Technical Replicate 1	Technical Replicate 2	Technical Replicate 3	Average	Technical Replicate 1	Technical Replicate 2	Average
4	-0.000558121	0.00720122	-0.00176459	0.00162617	-0.00315033	-0.00811666	-0.00563349	-0.000967314	0.00869529	-0.00192877	0.00386399	0.0020035	-0.000206286	0.00259255	0.00146325	0.00417587	0.00874808	0.00478744	0.0059038	0.00073577	0.00262298	0.00167938
2	-0.000287177	0.00696489	-0.000703503	0.0019914	0.00359543	0.00446423	0.00402983	-0.000375296	0.00945322	-0.000949359	0.00453896	0.00126175	-0.000279834	0.00258022	0.00118738	0.00504371	0.00633783	0.00233358	0.0045717	0.000824909	0.00269698	0.00176094
1	0.000183709	0.00635007	-0.000916057	0.00187257	0.000937013	-0.00171566	-0.000389323	0.000775633	0.010057	-0.00130593	0.00541631	0.00112879	-0.000354219	0.00304473	0.0012731	0.000376489	-0.00152315	0.00219078	0.000348042	0.00133484	0.0030769	0.00220587
0.5	0.00027904	0.00796017	-0.00112988	0.00236978	0.00197534	-0.00181274	8.13025e-05	0.000616852	0.00878918	1.09456	0.00470302	0.00090045	-0.000234528	0.00429847	0.0016548	0.000516239	-0.00118099	0.00293232	0.000755859	0.00116385	0.00251108	0.00183746
0.25	1.14656	1.10532	1.12179	1.12456	1.21184	1.12939	1.17061	1.13201	1.15601	1.09569	1.14401	1.11052	1.07184	1.07299	1.08512	1.15804	1.03397	0.947016	1.04634	1.14198	1.10764	1.12481
0	1.15043	1.10843	1.08921	1.11602	1.00565	1.06866	1.03716	1.13329	1.18126	1.12994	1.15727	1.08367	1.05497	1.03967	1.05944	1.03666	1.03508	1.02793	1.03322	1.13816	1.10098	1.11957
Uropathogenic Escherichia coli NCTC 11334				Each data point represents OD590 after 48 h growth
	Vector Control												mcr-12 Transformed
	Biological Replicate 1				Biological Replicate 2				Biological Replicate 3				Biological Replicate 1				Biological Replicate 2				Biological Replicate 3
Polymyxin B Concentration (µg/mL)	Technical Replicate 1	Technical Replicate 2	Technical Replicate 3	Average	Technical Replicate 1	Technical Replicate 2	Technical Replicate 3	Average	Technical Replicate 1	Technical Replicate 2	Technical Replicate 3	Average	Technical Replicate 1	Technical Replicate 2	Technical Replicate 3	Average	Technical Replicate 1	Technical Replicate 2	Technical Replicate 3	Average	Technical Replicate 1	Technical Replicate 2	Technical Replicate 3	Average
4	-0.00168583	0.00621962	-0.00164947	0.000961438	-0.00413987	0.00493265	-0.00581598	-0.0016744	-0.000157367	0.00626227	0.00150953	0.00253814	-0.000865344	0.00231416	-0.000546544	0.000300757	0.00119227	0.00503303	0.00202055	0.00274861	0.00123426	-0.00187082	0.00481038	0.00139127
2	-0.00138188	0.00618064	-0.00045166	0.00144903	-0.00227152	0.00703177	-0.00418319	0.000192352	-0.000116988	0.00764984	-0.0015871	0.00198192	0.00411608	-0.0019007	0.000948407	0.00105459	0.00373576	-0.00307291	-0.00096074	-9.92953e-05	0.0018619	-0.000637383	0.00149707	0.000907194
1	-7.81015e-06	0.00684181	-0.00027299	0.002187	-0.00139483	0.00669949	-0.00268543	0.000873077	0.00164586	0.00800479	-0.00184977	0.00260029	0.00205181	-0.00148969	0.000716763	0.000426294	0.00108331	-0.00301481	0.00247967	0.000182724	0.00123495	0.000125306	0.00217888	0.00117971
0.5	0.000565931	0.00776281	-6.22647e-05	0.00275549	-0.000105445	0.00665019	-0.00273936	0.00126846	0.00163128	0.00907008	-0.00239849	0.00276762	0.00157554	-0.000737556	0.00136972	0.0007359	0.00174156	-0.00179328	0.00194009	0.000629458	0.000999177	0.00111807	0.00187414	0.00133046
0.25	1.16125	1.10503	1.16295	1.14308	1.02261	0.985119	0.948829	0.985519	0.983325	1.08194	0.945984	1.00375	1.07126	0.970719	0.948987	0.99699	0.867733	0.767232	0.709132	0.781366	0.851136	0.904114	0.872368	0.875873
0	1.1287	1.11794	1.11228	1.11964	0.981325	0.927904	0.921349	0.943526	1.20446	1.22718	0.947051	1.12623	1.1113	1.05121	1.01237	1.05829	0.826738	0.750124	0.775737	0.7842	0.934906	1.2653	1.03349	1.0779
Escherichia coli TOP10				Each data point represents OD590 after 48 h growth
	Vector Control												mcr-12 Transformed												mcr-1 Transformed
	Biological Replicate 1				Biological Replicate 2				Biological Replicate 3				Biological Replicate 1				Biological Replicate 2				Biological Replicate 3				Biological Replicate 1			Biological Replicate 2			Biological Replicate 3
Polymyxin B Concentration (µg/mL)	Technical Replicate 1	Technical Replicate 2	Technical Replicate 3	Average	Technical Replicate 1	Technical Replicate 2	Technical Replicate 3	Average	Technical Replicate 1	Technical Replicate 2	Technical Replicate 3	Average	Technical Replicate 1	Technical Replicate 2	Technical Replicate 3	Average	Technical Replicate 1	Technical Replicate 2	Technical Replicate 3	Average	Technical Replicate 1	Technical Replicate 2	Technical Replicate 3	Average	Technical Replicate 1	Technical Replicate 2	Average	Technical Replicate 1	Technical Replicate 2	Average	Technical Replicate 1	Technical Replicate 2	Average
4	-0.00422568	0.00508063	0.00508063	0.00197852	-0.00150871	0.0041396	-0.00401606	-0.000461722	-0.00970086	0.000994101	-0.00992074	-0.00620917	-0.00703096	-0.00195784	-0.00574758	-0.00491213	0.000441132	-0.00788732	-0.00366727	-0.00370448	-0.00513936	-0.00660781	-0.00246073	-0.00473597	0.00513739	0.00169709	0.00341724	0.000510634	-0.000892947	-0.000191156	0.002334	0.00105957	0.00169678
2	-0.00433856	0.00373941	0.00373941	0.00104675	-0.00186641	0.00513673	-0.00352032	-8.33327e-05	-0.00634423	0.00349456	-0.00311594	-0.00198854	-0.00571443	0.000465102	-0.00407589	-0.00310841	0.000516375	-0.00371132	-0.0039812	-0.00239205	-0.00290281	-0.00619794	-0.00148003	-0.00352693	0.721339	0.684606	0.702972	0.66083	0.616985	0.638908	0.821959	0.663982	0.74297
1	-0.003488	0.00611186	0.00611186	0.0029119	-0.00193541	0.00494828	-0.00290544	3.5811e-05	-0.00716309	0.00167466	-0.00836064	-0.00461636	-0.00388692	9.03e-05	-0.00353358	-0.0024434	0.00171299	-0.00329939	-0.00285663	-0.00148101	-0.00317901	-0.0036769	7.67638e-05	-0.00225972	0.779717	0.821335	0.800526	0.793817	0.784165	0.788991	0.892096	0.835509	0.863802
0.5	-0.000957978	0.00464147	0.00464147	0.00277499	-0.00197415	0.0068353	-0.00313209	0.000576356	-0.00672036	0.00308995	-0.00720774	-0.00361272	-0.00448345	0.000862271	-0.00353688	-0.00238602	0.606169	-0.00241689	-0.00187309	0.200626	-0.0033851	-0.00561758	-0.00107754	-0.00336007	0.829612	0.8247	0.827156	0.783298	0.771595	0.777446	0.830423	0.807084	0.818753
0.25	0.587417	0.533486	0.533486	0.551463	0.50375	0.549391	0.524406	0.525849	-0.00584346	0.00361604	0.644184	0.213986	0.48623	0.543188	0.529841	0.519753	0.642396	0.514327	0.550942	0.569221	1.15852	-0.00535132	0.768	0.64039	0.828205	0.835984	0.832095	0.788007	0.833587	0.810797	0.909009	0.828315	0.868662
0	0.910902	0.743727	0.754247	0.802959	0.817054	0.729472	0.689668	0.745398	1.04054	1.02557	1.04017	1.03543	0.724502	0.702984	0.727444	0.71831	0.688594	0.707825	0.805574	0.733998	0.951583	0.931513	1.06498	0.982693	0.8457	0.803778	0.824739	0.717187	0.762659	0.739923	0.721461	0.727559	0.72451
[truncated: 9 more columns]

## Sheet: Figure S1
Pairwise Patristic Distances Between Sequences
Patristic distances between pairs of sequences are shown. Analyses were conducted using the JTT matrix-based model [1]. This analysis involved 52 amino acid sequences. There were a total of 612 positions in the final dataset. Evolutionary analyses were conducted in MEGA11 [2]
1. Jones D.T., Taylor W.R., and Thornton J.M. (1992). The rapid generation of mutation data matrices from protein sequences. Computer Applications in the Biosciences 8: 275-282.
2. Tamura K., Stecher G., and Kumar S. (2021). MEGA 11: Molecular Evolutionary Genetics Analysis Version 11. Molecular Biology and Evolution https://doi.org/10.1093/molbev/msab120.
Disclaimer: Although utmost care has been taken to ensure the correctness of the caption, the caption text is provided "as is" without any warranty of any kind. Authors advise the user to carefully check the caption prior to its use for any purpose and report any errors or problems to the authors immediately (www.megasoftware.net). In no event shall the authors and their employers be liable for a…
	Mcr-12	PmrC_(P36555.1)	EptA_(O24867.1)	CptA_(Q7CPC0.1)	Mcr-5.2_(AVM85875.1)	Mcr-5.3_(AXF93714.1)	Mcr-5.1_(ASK40551.1)	Mcr-5.4_(QCT85452.1)	Mcr-6.1_(ASK49942.1)	Mcr-1.8_(AQY61516.1)	Mcr-1.13_(AVM85874.1)	Mcr-1.7_(AQQ11622.1)	Mcr-1.12_(BBB21811.1)	Mcr-1.5_(APM84488.1)	Mcr-1.11_(ATM29809.1)	Mcr-1.32_(WP_213994615.1)	Mcr-1.2_(ANR95875.1)	Mcr-1.10_(ASK49940.1)	Mcr-1.9_(AVA31022.1)	Mcr-1.6_(AQK48217.1)	Mcr-1.3_(ANJ15621.1)	Mcr-1.4_(APM87143.1)	Mcr-1.1_(AKF16168.1)	Mcr-1.33_(UGY30527.1)	Mcr-1.15_(WP_116786830.1)	Mcr-1.26_(WP_034169413.1)	Mcr-1.34_(WP_231236808.1)	Mcr-1.27_(WP_163397051.1)	Mcr-1.18_(WP_106743337.1)	Mcr-1.23_(WP_160164897.1)	Mcr-1.20_(WP_140423329.1)	Mcr-1.28_(WP_181464119.1)	Mcr-1.21_(WP_140423330.1)	Mcr-1.16_(WP_136512110.1)	Mcr-1.22_(WP_148044477.1)	Mcr-1.19_(WP_129336087.1)	Mcr-1.29_(WP_188331884.1)	Mcr-1.30_(WP_188331885.1)	Mcr-1.24_(WP_160164898.1)	Mcr-1.17_(WP_136512111.1)	Mcr-1.31_(WP_213994614.1)	Mcr-1.14_(WP_109545052.1)	Mcr-1.25_(WP_160164899.1)	Mcr-2.1_(SBV31106.1)	Mcr-2.2_(ASK49941.1)	Mcr-2.4_(WP_188331886.1)	Mcr-2.3_(HCJ5800995.1)	Mcr-2.8_(WP_219860731.1)	Mcr-2.5_(WP_188331887.1)
Mcr-12
PmrC_(P36555.1)	1.43788
EptA_(O24867.1)	2.01061	1.77321
CptA_(Q7CPC0.1)	2.80335	2.56595	2.39885
Mcr-5.2_(AVM85875.1)	1.29036	1.50396	2.07669	2.86943
Mcr-5.3_(AXF93714.1)	1.29218	1.50578	2.07851	2.87125	0.00185443
Mcr-5.1_(ASK40551.1)	1.29036	1.50396	2.07669	2.86943	1.61781e-05	0.00185443
Mcr-5.4_(QCT85452.1)	1.28852	1.50212	2.07485	2.86759	0.00185605	0.00367812	0.00185605
Mcr-6.1_(ASK49942.1)	1.47145	1.50904	2.08176	2.87451	1.53754	1.53936	1.53754	1.5357
Mcr-1.8_(AQY61516.1)	1.43622	1.4738	2.04653	2.83927	1.5023	1.50412	1.5023	1.50046	0.213394
Mcr-1.13_(AVM85874.1)	1.43535	1.47293	2.04566	2.8384	1.50143	1.50325	1.50143	1.49959	0.212525	0.00449735
Mcr-1.7_(AQQ11622.1)	1.43548	1.47307	2.0458	2.83854	1.50157	1.50339	1.50157	1.49973	0.212662	0.00460217	0.00376536
Mcr-1.12_(BBB21811.1)	1.43566	1.47324	2.04597	2.83871	1.50174	1.50356	1.50174	1.4999	0.212837	0.00250109	0.00394	0.00404483
Mcr-1.5_(APM84488.1)	1.43546	1.47304	2.04577	2.83851	1.50154	1.50337	1.50154	1.4997	0.212638	0.00457834	0.00374153	0.00365222	0.00402099
Mcr-1.11_(ATM29809.1)	1.44297	1.48056	2.05329	2.84603	1.50906	1.51088	1.50906	1.50722	0.220152	0.00981645	0.0112554	0.0113602	0.00733154	0.0113364
Mcr-1.32_(WP_213994615.1)	1.43174	1.46933	2.04205	2.8348	1.49782	1.49965	1.49782	1.49598	0.20892	0.00813833	0.00726916	0.00740634	0.00758098	0.00738251	0.0148963
Mcr-1.2_(ANR95875.1)	1.43537	1.47295	2.04568	2.83843	1.50145	1.50328	1.50145	1.49961	0.212549	0.00447319	0.00365256	0.00375739	0.00391585	0.00373355	0.0112312	0.00729354
Mcr-1.10_(ASK49940.1)	1.43417	1.47175	2.04448	2.83722	1.50025	1.50207	1.50025	1.49841	0.211346	0.0172981	0.016429	0.0165661	0.0167408	0.0165423	0.0240561	0.0128239	0.0164533
Mcr-1.9_(AVA31022.1)	1.43544	1.47303	2.04576	2.8385	1.50153	1.50335	1.50153	1.49969	0.212622	0.00456163	0.00372481	0.00366786	0.00400428	0.00364403	0.0113196	0.00736579	0.00371684	0.0165256
Mcr-1.6_(AQK48217.1)	1.43544	1.47302	2.04575	2.83849	1.50152	1.50334	1.50152	1.49968	0.212613	0.00455357	0.00371676	0.00367599	0.00399623	0.00365215	0.0113116	0.00735774	0.00370879	0.0165175	0.00363544
Mcr-1.3_(ANJ15621.1)	1.43539	1.47297	2.0457	2.83844	1.50147	1.50329	1.50147	1.49963	0.212565	0.00450485	0.00366803	0.0037405	0.0039475	0.00371667	0.0112629	0.00730901	0.00366006	0.0164688	0.00369996	0.0036919
Mcr-1.4_(APM87143.1)	1.43543	1.47301	2.04574	2.83848	1.50151	1.50333	1.50151	1.49967	0.212605	0.00454489	0.00370808	0.00368348	0.00398754	0.00365965	0.0113029	0.00734906	0.00370011	0.0165089	0.00364293	0.00363488	0.00368322
Mcr-1.1_(AKF16168.1)	1.43371	1.47129	2.04402	2.83677	1.49979	1.50162	1.49979	1.49795	0.210889	0.00282886	0.00199205	0.0018542	0.00227151	0.00187891	0.00958687	0.00563303	0.00198407	0.0147928	0.00189455	0.00190267	0.00196719	0.00191017
Mcr-1.33_(UGY30527.1)	1.43547	1.47305	2.04578	2.83852	1.50155	1.50337	1.50155	1.49971	0.212647	0.00458723	0.00375041	0.00364492	0.00402988	0.00363727	0.0113452	0.00739139	0.00374244	0.0165512	0.00365291	0.00366104	0.00372555	0.00366853	0.00187161
Mcr-1.15_(WP_116786830.1)	1.43553	1.47311	2.04584	2.83858	1.50161	1.50344	1.50161	1.49977	0.212708	0.00464828	0.00381146	0.00367362	0.00409093	0.00369832	0.0114063	0.00745244	0.00380349	0.0166122	0.00371396	0.00372209	0.0037866	0.00372958	0.00183559	0.00369103
Mcr-1.26_(WP_034169413.1)	1.43372	1.4713	2.04403	2.83677	1.4998	1.50162	1.4998	1.49796	0.210897	0.00283695	0.00200014	0.00186229	0.0022796	0.00188699	0.00959496	0.00564112	0.00199216	0.0148009	0.00190264	0.00191076	0.00197528	0.00191826	2.42671e-05	0.0018797	0.0018275
Mcr-1.34_(WP_231236808.1)	1.43171	1.4693	2.04202	2.83477	1.49779	1.49962	1.49779	1.49595	0.20889	0.00452022	0.00365105	0.00378823	0.00396287	0.0037644	0.0112782	0.00363429	0.00367543	0.0127941	0.00374768	0.00373963	0.0036909	0.00373095	0.00201492	0.00377328	0.00383433	0.00202301
Mcr-1.27_(WP_163397051.1)	1.43543	1.47301	2.04574	2.83848	1.50151	1.50333	1.50151	1.49967	0.212603	0.00454358	0.00370676	0.00369834	0.00398623	0.00367451	0.0113016	0.00734774	0.00369879	0.0165075	0.0036578	0.00364974	0.0036819	0.00364106	0.00192503	0.00368339	0.00374444	0.00193312	0.00372963
Mcr-1.18_(WP_106743337.1)	1.43543	1.47301	2.04574	2.83848	1.50151	1.50333	1.50151	1.49967	0.212605	0.00454536	0.00370855	0.00370013	0.00398802	0.0036763	0.0113034	0.00734953	0.00370058	0.0165093	0.00365958	0.00365153	0.00368369	0.00364285	0.00192682	0.00368518	0.00374623	0.00193491	0.00373142	0.00362536
Mcr-1.23_(WP_160164897.1)	1.45141	1.48899	2.06172	2.85446	1.51749	1.51931	1.51749	1.51565	0.228587	0.0205921	0.0197229	0.0198601	0.0200348	0.0198363	0.0273501	0.0233316	0.0197473	0.0324914	0.0198196	0.0198115	0.0197628	0.0198028	0.0180868	0.0198452	0.0199062	0.0180949	0.0197135	0.0198015	0.0198033
Mcr-1.20_(WP_140423329.1)	1.43541	1.473	2.04572	2.83847	1.50149	1.50332	1.50149	1.49965	0.21259	0.00453011	0.0036933	0.00370106	0.00397276	0.00367723	0.0112881	0.00733428	0.00368532	0.0164941	0.00366051	0.00365246	0.00366844	0.00364378	0.00192774	0.00368611	0.00374716	0.00193583	0.00371617	0.00364246	0.00364425	0.0197881
Mcr-1.28_(WP_181464119.1)	1.43537	1.47295	2.04568	2.83843	1.50145	1.50328	1.50145	1.49961	0.212549	0.00448911	0.00365229	0.00374094	0.00393176	0.00371711	0.0112471	0.00729327	0.00364432	0.0164531	0.00370039	0.00369234	0.00364361	0.00368366	0.00196763	0.00372599	0.00378704	0.00197572	0.00367516	0.00368234	0.00368413	0.0197471	0.00366888
Mcr-1.21_(WP_140423330.1)	1.4355	1.47308	2.04581	2.83855	1.50158	1.5034	1.50158	1.49974	0.212677	0.0046173	0.00378048	0.00364264	0.00405995	0.00366734	0.0113753	0.00742146	0.00377251	0.0165813	0.00368298	0.00369111	0.00375562	0.0036986	0.00183697	0.00366004	0.00365638	0.00184506	0.00380335	0.00371346	0.00371525	0.0198752	0.00371618	0.00375606
Mcr-1.16_(WP_136512110.1)	1.43548	1.47306	2.04579	2.83853	1.50156	1.50338	1.50156	1.49972	0.212655	0.00459472	0.00375791	0.00363624	0.00403738	0.00364477	0.0113527	0.00739889	0.00374994	0.0165587	0.00366041	0.00366854	0.00373305	0.00367603	0.00186293	0.00363747	0.00368235	0.00187102	0.00378078	0.00369089	0.00369268	0.0198527	0.00369361	0.00373349	0.00365137
Mcr-1.22_(WP_148044477.1)	1.43545	1.47304	2.04577	2.83851	1.50154	1.50336	1.50154	1.4997	0.212631	0.00457143	0.00373462	0.00366149	0.00401408	0.00363766	0.0113294	0.0073756	0.00372664	0.0165354	0.00363712	0.00364524	0.00370976	0.00365274	0.00188817	0.00364654	0.00370759	0.00189626	0.00375749	0.0036676	0.00366939	0.0198294	0.00367032	0.0037102	0.00367661	0.00365404
Mcr-1.19_(WP_129336087.1)	1.43539	1.47297	2.0457	2.83844	1.50147	1.50329	1.50147	1.49963	0.212565	0.00450465	0.00366784	0.00372413	0.0039473	0.0037003	0.0112627	0.00730881	0.00365986	0.0164686	0.00368358	0.00367553	0.00364298	0.00366685	0.00195082	0.00370918	0.00377023	0.0019589	0.0036907	0.00366553	0.00366732	0.0197626	0.00365207	0.00364342	0.00373925	0.00371668	0.00369339
Mcr-1.29_(WP_188331884.1)	1.43551	1.47309	2.04582	2.83856	1.50159	1.50341	1.50159	1.49975	0.212685	0.00462538	0.00378857	0.00365073	0.00406804	0.00367543	0.0113834	0.00742955	0.0037806	0.0165894	0.00369107	0.0036992	0.00376371	0.00370669	0.00182888	0.00366813	0.00364829	0.00183697	0.00381144	0.00372155	0.00372334	0.0198833	0.00372427	0.00376415	0.00363349	0.00365945	0.0036847	0.00374734
Mcr-1.30_(WP_188331885.1)	1.43549	1.47308	2.0458	2.83855	1.50157	1.5034	1.50157	1.49974	0.21267	0.00461023	0.00377342	0.00363557	0.00405288	0.00366027	0.0113682	0.00741439	0.00376544	0.0165742	0.00367591	0.00368404	0.00374856	0.00369154	0.00184608	0.00365298	0.00366549	0.00185417	0.00379628	0.0037064	0.00370818	0.0198682	0.00370911	0.003749	0.00363451	0.0036443	0.00366954	0.00373218	0.0036426
Mcr-1.24_(WP_160164898.1)	1.45181	1.48939	2.06212	2.85486	1.51789	1.51971	1.51789	1.51605	0.228984	0.0209722	0.020103	0.0202402	0.0204148	0.0202164	0.0277302	0.0237278	0.0201274	0.0328876	0.0201996	0.0201916	0.0201429	0.0201829	0.0184669	0.0202252	0.0202863	0.018475	0.0201097	0.0201816	0.0201834	0.0361816	0.0201681	0.0201271	0.0202553	0.0202327	0.0202094	0.0201427	0.0202634	0.0202482
Mcr-1.17_(WP_136512111.1)	1.4354	1.47299	2.04572	2.83846	1.50149	1.50331	1.50149	1.49965	0.212582	0.00452176	0.00368495	0.00370888	0.00396441	0.00368505	0.0112798	0.00732593	0.00367697	0.0164857	0.00366834	0.00366028	0.00366009	0.0036516	0.00193557	0.00369394	0.00375499	0.00194366	0.00370782	0.00365029	0.00365207	0.0197797	0.00363682	0.00366053	0.00372401	0.00370143	0.00367814	0.00364372	0.00373209	0.00371694	0.0201598
Mcr-1.31_(WP_213994614.1)	1.4354	1.47298	2.04571	2.83845	1.50148	1.5033	1.50148	1.49964	0.212573	0.00451318	0.00367636	0.00371648	0.00395583	0.00369264	0.0112712	0.00731734	0.00366839	0.0164771	0.00367593	0.00366788	0.0036515	0.0036592	0.00194316	0.00370153	0.00376258	0.00195125	0.00369923	0.00365788	0.00365967	0.0197711	0.00364441	0.00365194	0.0037316	0.00370903	0.00368573	0.00363513	0.00373969	0.00372453	0.0201512	0.00363606
Mcr-1.14_(WP_109545052.1)	1.43719	1.47478	2.04751	2.84025	1.50328	1.5051	1.50328	1.50144	0.214371	0.00631106	0.00547425	0.00554672	0.00575371	0.00552288	0.0130691	0.00911522	0.00546627	0.018275	0.00550617	0.00549812	0.00182239	0.00548943	0.0037734	0.00553177	0.00559282	0.00378149	0.00549711	0.00548812	0.00548991	0.021569	0.00547465	0.00544983	0.00556184	0.00553927	0.00551597	0.00544919	0.00556993	0.00555477	0.0219491	0.0054663	0.00545772
Mcr-1.25_(WP_160164899.1)	1.43716	1.47475	2.04748	2.84022	1.50325	1.50507	1.50325	1.50141	0.214341	0.0063458	0.00547663	0.00561381	0.00578845	0.00558998	0.0131038	0.00908525	0.00550101	0.0182451	0.00557326	0.00556521	0.00551648	0.00555653	0.0038405	0.00559886	0.00565991	0.00384858	0.00546714	0.00555521	0.005557	0.0186008	0.00554175	0.00550074	0.00562893	0.00560636	0.00558307	0.00551628	0.00563702	0.00562186	0.0219353	0.0055334	0.00552481	0.00732269
Mcr-2.1_(SBV31106.1)	1.5018	1.53939	2.11212	2.90486	1.56789	1.56971	1.56789	1.56605	0.132923	0.243745	0.242876	0.243013	0.243188	0.242989	0.250503	0.239271	0.2429	0.241697	0.242972	0.242964	0.242916	0.242956	0.24124	0.242998	0.243059	0.241248	0.239241	0.242954	0.242956	0.258938	0.242941	0.2429	0.243028	0.243006	0.242982	0.242915	0.243036	0.243021	0.259334	0.242933	0.242924	0.244722	0.244692
Mcr-2.2_(ASK49941.1)	1.50733	1.54491	2.11764	2.91039	1.57341	1.57524	1.57341	1.57157	0.138452	0.249273	0.248404	0.248541	0.248716	0.248517	0.256031	0.244799	0.248428	0.247225	0.248501	0.248492	0.248444	0.248484	0.246768	0.248526	0.248587	0.246776	0.244769	0.248482	0.248484	0.264466	0.248469	0.248428	0.248556	0.248534	0.24851	0.248444	0.248564	0.248549	0.264863	0.248461	0.248452	0.25025	0.25022	0.0147628
Mcr-2.4_(WP_188331886.1)	1.49182	1.52941	2.10214	2.89488	1.55791	1.55973	1.55791	1.55607	0.122944	0.233765	0.232896	0.233033	0.233208	0.23301	0.240523	0.229291	0.232921	0.231718	0.232993	0.232985	0.232936	0.232976	0.23126	0.233019	0.23308	0.231268	0.229261	0.232975	0.232977	0.248959	0.232961	0.23292	0.233049	0.233026	0.233003	0.232936	0.233057	0.233042	0.249355	0.232953	0.232944	0.234742	0.234712	0.0335755	0.0391036
Mcr-2.3_(HCJ5800995.1)	1.50325	1.54083	2.11356	2.9063	1.56933	1.57115	1.56933	1.56749	0.134368	0.24519	0.24432	0.244458	0.244632	0.244434	0.251948	0.240715	0.244345	0.243142	0.244417	0.244409	0.24436	0.2444	0.242684	0.244443	0.244504	0.242692	0.240686	0.244399	0.244401	0.260383	0.244386	0.244345	0.244473	0.24445	0.244427	0.24436	0.244481	0.244466	0.260779	0.244377	0.244369	0.246166	0.246137	0.0195956	0.0251237	0.0350201
Mcr-2.8_(WP_219860731.1)	1.50363	1.54122	2.11395	2.90669	1.56972	1.57154	1.56972	1.56788	0.134754	0.245575	0.244706	0.244843	0.245018	0.244819	0.252333	0.241101	0.24473	0.243527	0.244802	0.244794	0.244746	0.244786	0.24307	0.244828	0.244889	0.243078	0.241071	0.244784	0.244786	0.260768	0.244771	0.24473	0.244858	0.244836	0.244812	0.244746	0.244866	0.244851	0.261165	0.244763	0.244754	0.246552	0.246522	0.00184625	0.0165928	0.0354056	0.0214257
Mcr-2.5_(WP_188331887.1)	1.51102	1.54861	2.12134	2.91408	1.57711	1.57893	1.57711	1.57527	0.142143	0.252965	0.252096	0.252233	0.252408	0.252209	0.259723	0.248491	0.25212	0.250917	0.252192	0.252184	0.252136	0.252176	0.25046	0.252218	0.252279	0.250468	0.248461	0.252174	0.252176	0.268158	0.252161	0.25212	0.252248	0.252225	0.252202	0.252135	0.252256	0.252241	0.268554	0.252153	0.252144	0.253942	0.253912	0.0184546	0.0184494	0.0427955	0.0288155	0.0202847
Mcr-2.7_(WP_188331889.1)	1.50732	1.5449	2.11763	2.91037	1.5734	1.57522	1.5734	1.57156	0.138435	0.249257	0.248388	0.248525	0.248699	0.248501	0.256015	0.244782	0.248412	0.247209	0.248484	0.248476	0.248427	0.248467	0.246751	0.24851	0.248571	0.246759	0.244753	0.248466	0.248468	0.26445	0.248453	0.248412	0.24854	0.248517	0.248494	0.248427	0.248548	0.248533	0.264846	0.248444	0.248436	0.250234	0.250204	0.0147464	0.0147412	0.0390872	0.0251073	0.0165764	0.0110773
Mcr-2.6_(WP_188331888.1)	1.50546	1.54305	2.11578	2.90852	1.57155	1.57337	1.57155	1.56971	0.136584	0.247406	0.246537	0.246674	0.246848	0.24665	0.254164	0.242932	0.246561	0.245358	0.246633	0.246625	0.246576	0.246616	0.2449	0.246659	0.24672	0.244909	0.242902	0.246615	0.246617	0.262599	0.246602	0.246561	0.246689	0.246666	0.246643	0.246576	0.246697	0.246682	0.262995	0.246593	0.246585	0.248383	0.248353	0.0128954	0.0129065	0.0372363	0.0232564	0.0147255	0.0165983
EptC_(P0CB39.1)	2.77154	2.53414	2.36705	0.118034	2.83762	2.83945	2.83762	2.83578	2.8427	2.80746	2.80659	2.80673	2.80691	2.80671	2.81422	2.80299	2.80662	2.80542	2.80669	2.80668	2.80663	2.80667	2.80496	2.80672	2.80678	2.80497	2.80296	2.80667	2.80667	2.82266	2.80666	2.80662	2.80675	2.80672	2.8067	2.80663	2.80675	2.80674	2.82305	2.80665	2.80664	2.80844	2.80841	2.87305	2.87858	2.86307	2.8745	2.87488	2.88227
[truncated: 3 more columns]

## Sheet: Figure S3
RT-qPCR Data
	Biological Replicate 1						Biological replicate 2						Biological replicate 3
Polymyxin B exposure 0 µg/mL	Ct Value Technical Replicate 1	Ct Value Technical Replicate 2	Ct Value Technical Replicate 3	Average	mcr-12 Ct Value Normalised	Copies/Housekeeping Gene	Ct Value Technical Replicate 1	Ct Value Technical Replicate 2	Ct Value Technical Replicate 3	Average	mcr-12 Ct Value Normalised	Copies/Housekeeping Gene	Ct Value Technical Replicate 1	Ct Value Technical Replicate 2	Ct Value Technical Replicate 3	Average	mcr-12 Ct Value Normalised	Copies/Housekeeping Gene
mcr-12	21.87	21.55	21.63	21.6833			21.73	21.3	21.3	21.4433			22.71	21.66	21.59	21.9867
rpoB	15.59	15.28	15.18	15.35	6.33333	0.0124016	15.32	15.12	15.16	15.2	6.24333	0.0131999	15.88	15.73	15.84	15.8167	6.17	0.0138882
repB	16.36	16.46	16.5	16.44	5.24333	0.0263997	15.91	15.9	15.9	15.9033	5.54	0.0214928	16.37	16.29	16.31	16.3233	5.66333	0.0197318
	Biological Replicate 1						Biological replicate 2						Biological replicate 3							mcr-rpoB
Polymyxin B exposure 0.02 µg/mL	Ct Value Technical Replicate 1	Ct Value Technical Replicate 2	Ct Value Technical Replicate 3	Average	mcr-12 Ct Value Normalised	Copies/Housekeeping Gene	Ct Value Technical Replicate 1	Ct Value Technical Replicate 2	Ct Value Technical Replicate 3	Average	mcr-12 Ct Value Normalised	Copies/Housekeeping Gene	Ct Value Technical Replicate 1	Ct Value Technical Replicate 2	Ct Value Technical Replicate 3	Average	mcr-12 Ct Value Normalised	Copies/Housekeeping Gene		Polymyxin B Exposure µg/mL	Biological Replicate 1	Biological Replicate 2	Biological Replicate 3	Shapiro-Wilk Test p value	Levene Test p value	Kruskal-Wallis chi-squared p value
mcr-12	26.38	26.22	25.94	26.18			26.52	26	26.14	26.22			26.74	26.66	26.6	26.6667				0	0.0124016	0.0131999	0.0138882	0.9185	0.4921	0.05467
rpoB	18.14	18.03	18.19	18.12	8.06	0.00374713	18.14	18.14	17.92	18.0667	8.15333	0.00351238	18.25	18.2	18.09	18.18	8.48667	0.00278778		0.02	0.00374713	0.00351238	0.00278778	0.4525
repB	21.07	21.07	21.07	21.07	5.11	0.0289559	20.83	20.9	20.83	20.8533	5.36667	0.0242366	21.41	21.24	21.32	21.3233	5.34333	0.0246318		0.2	0.014885	0.0222508	0.0250913	0.5214
																				2	0.05581	0.0049558	0.00451831	0.01417
	Biological Replicate 1						Biological replicate 2						Biological replicate 3							mcr- repB
Polymyxin B exposure 0.2 µg/mL	Ct Value Technical Replicate 1	Ct Value Technical Replicate 2	Ct Value Technical Replicate 3	Average	mcr-12 Ct Value Normalised	Copies/Housekeeping Gene	Ct Value Technical Replicate 1	Ct Value Technical Replicate 2	Ct Value Technical Replicate 3	Average	mcr-12 Ct Value Normalised	Copies/Housekeeping Gene	Ct Value Technical Replicate 1	Ct Value Technical Replicate 2	Ct Value Technical Replicate 3	Average	mcr-12 Ct Value Normalised	Copies/Housekeeping Gene		Polymyxin B Exposure µg/mL	Biological Replicate 1	Biological Replicate 2	Biological Replicate 3	Shapiro-Wilk Test p value	Levene Test p value	ANOVA p value
mcr-12	24.95	24.88	24.8	24.8767			21.33	21.37	21.4	21.3667			23.85	23.76	23.56	23.7233				0	0.0263997	0.0214928	0.0197318	0.4921	0.4429	0.182
rpoB	18.76	18.8	18.86	18.8067	6.07	0.014885	15.9	15.86	15.87	15.8767	5.49	0.0222508	18.55	18.32	18.35	18.4067	5.31667	0.0250913		0.02	0.0289559	0.0242366	0.0246318	0.1443
repB	20.63	20.44	20.37	20.48	4.39667	0.0474757	16.84	16.38	16.47	16.5633	4.80333	0.035814	19	19.03	18.97	19	4.72333	0.037856		0.2	0.0474757	0.035814	0.037856	0.3145
																				2	0.0486978	0.0165159	0.0231957	0.378
	Biological Replicate 1						Biological replicate 2						Biological replicate 3
Polymyxin B exposure 2 µg/mL	Ct Value Technical Replicate 1	Ct Value Technical Replicate 2	Ct Value Technical Replicate 3	Average	mcr-12 Ct Value Normalised	Copies/Housekeeping Gene	Ct Value Technical Replicate 1	Ct Value Technical Replicate 2	Ct Value Technical Replicate 3	Average	mcr-12 Ct Value Normalised	Copies/Housekeeping Gene	Ct Value Technical Replicate 1	Ct Value Technical Replicate 2	Ct Value Technical Replicate 3	Average	mcr-12 Ct Value Normalised	Copies/Housekeeping Gene
mcr-12	23.14	23.23	23.08	23.15			24.06	23.81	23.83	23.9			22.91	22.75	22.81	22.8233
rpoB	19.12	18.96	18.88	18.9867	4.16333	0.05581	16.49	16.14	16.1	16.2433	7.65667	0.0049558	15.2	15.01	14.89	15.0333	7.79	0.00451831
repB	18.86	18.75	18.76	18.79	4.36	0.0486978	18.16	17.86	17.92	17.98	5.92	0.0165159	17.56	17.31	17.31	17.3933	5.43	0.0231957

## Sheet: Figure S4a
Acinetobacter baumannii ATCC 17978, 1 µg/mL polymyxin B				Each data point represents OD590
	Vector Control													mcr-12 Transformed
	Biological Replicate 1					Biological Replicate 2				Biological Replicate 3				Biological Replicate 1					Biological Replicate 2				Biological Replicate 3
Hour	Technical Replicate 1	Technical Replicate 2	Technical Replicate 3	Technical Replicate 4	Average	Technical Replicate 1	Technical Replicate 2	Technical Replicate 3	Average	Technical Replicate 1	Technical Replicate 2	Technical Replicate 3	Average	Technical Replicate 1	Technical Replicate 2	Technical Replicate 3	Technical Replicate 4	Average	Technical Replicate 1	Technical Replicate 2	Technical Replicate 3	Average	Technical Replicate 1	Technical Replicate 2	Average
0	-0.00867511	-0.00664314	0.00253325	-0.00576309	-0.00464	0.0777094	0.0850528	0.0740387	0.0789337	0.080779	0.0849608	0.0747389	0.0801596	0.0051882	-9.0656e-05	-0.0025837	0.010827	0.003335	0.00545086	0.0117753	-0.00163902	0.00519572	0.000504643	-0.0024523	-0.000973829
0.333333	-0.00895321	-0.00673522	0.00198073	-0.0061017	-0.00495	0.0784835	0.0843523	0.0746692	0.0791684	0.0815722	0.0853287	0.0754228	0.0807746	0.00477795	-0.000459311	-0.00280793	0.00980817	0.00283	0.00499751	0.0109978	-0.00184237	0.00471764	0.000281862	-0.00270716	-0.00121265
0.666667	-0.00865807	-0.00705632	0.00226736	-0.0055444	-0.00475	0.0782321	0.0841303	0.0746188	0.0789937	0.0816825	0.0843002	0.0751726	0.0803851	0.00516349	-2.761e-06	-0.00235221	0.0101775	0.003247	0.00480021	0.0131017	-0.00179289	0.00536968	0.000245993	-0.00280462	-0.00127931
1	-0.00902506	-0.0065034	0.00189293	-0.0059774	-0.0049	0.0784546	0.0843514	0.0748024	0.0792028	0.0819369	0.0846904	0.0755238	0.080717	0.00490475	-5.5271e-05	-0.00245273	0.0105522	0.003237	0.00473365	0.0131767	-0.00175314	0.00538574	0.000305474	-0.00276033	-0.00122743
1.33333	-0.00869821	-0.00672835	0.0022604	-0.00563737	-0.0047	0.0786762	0.0843986	0.0748753	0.0793167	0.0818562	0.0848039	0.0756236	0.0807612	0.00529983	0.00030718	-0.00223989	0.0098027	0.003292	0.00470685	0.0131321	-0.00170852	0.00537682	0.000237888	-0.00273268	-0.0012474
1.66667	-0.00902517	-0.00660857	0.00184186	-0.00594551	-0.00493	0.0786284	0.0844417	0.0749423	0.0793375	0.0817218	0.0848736	0.0755734	0.0807229	0.00493448	-0.000215692	-0.00239593	0.00996143	0.003071	0.0045602	0.012987	-0.00167805	0.00528972	0.000223838	-0.00274224	-0.0012592
2	-0.0086537	-0.00619642	0.00227136	-0.00559983	-0.00454	0.0786509	0.0844885	0.0750248	0.0793881	0.0817594	0.0848581	0.0756542	0.0807572	0.00528924	0.000177311	-0.0019979	0.0106921	0.00354	0.00437729	0.012944	-0.0016526	0.00522291	0.000204619	-0.00280049	-0.00129794
2.33333	-0.00904444	-0.00580998	0.00189167	-0.00589254	-0.00471	0.0788077	0.0844485	0.0750648	0.0794403	0.0818475	0.0850142	0.0757973	0.0808864	0.00506858	-0.000134523	-0.00237932	0.0109476	0.003376	0.00433858	0.0130768	-0.00150885	0.00530217	0.000209729	-0.00270143	-0.00124585
2.66667	-0.00871226	-0.00623203	0.00225261	-0.00553711	-0.00456	0.0786895	0.0845736	0.0751403	0.0794678	0.0817928	0.0849747	0.0758166	0.0808613	0.00542958	0.00022653	-0.00201423	0.0109006	0.003636	0.00425795	0.0130393	-0.00148383	0.00527114	0.000217924	-0.00271412	-0.0012481
3	-0.00905262	-0.00583395	0.00188385	-0.00582016	-0.00471	0.0789453	0.0845654	0.0751696	0.0795601	0.0820453	0.085059	0.0758509	0.0809851	0.00507231	-9.3633e-05	-0.0023508	0.0107034	0.003333	0.0042009	0.0129698	-0.00143537	0.0052451	0.000173693	-0.00262305	-0.00122468
3.33333	-0.0087129	-0.00583337	0.00231997	-0.00548615	-0.00443	0.0788994	0.0846823	0.075237	0.0796063	0.0818958	0.0852398	0.0759317	0.0810224	0.0054989	0.000258808	-0.00196757	0.0109444	0.003684	0.00420965	0.0130876	-0.001364	0.00531107	0.000193533	-0.00260668	-0.00120657
3.66667	-0.00908006	-0.00555959	0.00195233	-0.00581221	-0.00462	0.0788805	0.0846827	0.0749948	0.0795194	0.0816997	0.085222	0.0759075	0.0809431	0.00515945	-5.9188e-05	-0.00234753	0.0107551	0.003377	0.00405936	0.0130325	-0.00127414	0.00527258	0.000200663	-0.00261596	-0.00120765
4	-0.00873689	-0.00552103	0.00232016	-0.00548033	-0.00435	0.0788527	0.0846166	0.0750747	0.0795146	0.0817919	0.0858347	0.0757845	0.0811371	0.00561124	0.000302571	-0.00193619	0.0125375	0.004129	0.00397316	0.0130336	-0.0011026	0.00530139	0.00020245	-0.0025453	-0.00117143
4.33333	-0.00913541	-0.00534757	0.0019883	-0.00576729	-0.00457	0.0787605	0.0846882	0.0754003	0.0796163	0.0817831	0.0852053	0.0758878	0.0809587	0.0053318	-2.0599e-05	-0.00231572	0.0123789	0.003844	0.00391351	0.0130227	-0.000973153	0.00532101	0.000293792	-0.00249983	-0.00110302
4.66667	-0.00876319	-0.0052146	0.00240095	-0.00543425	-0.00425	0.0788998	0.0847637	0.0753888	0.0796841	0.0819199	0.0859485	0.0759168	0.0812618	0.00561354	0.000308409	-0.00192153	0.0127782	0.004195	0.003762	0.0131043	-0.000856227	0.00533671	0.000240775	-0.00247174	-0.00111548
5	-0.00913476	-0.00506408	0.00198534	-0.00577514	-0.0045	0.0788192	0.0848025	0.0753926	0.0796714	0.0818724	0.0860522	0.0759863	0.0813036	0.00523665	-9.157e-06	-0.00227428	0.0136062	0.00414	0.00370555	0.0131349	-0.000721143	0.00537309	0.000294549	-0.0024141	-0.00105977
5.33333	-0.00879341	-0.00568263	0.00239671	-0.00536193	-0.00436	0.0787856	0.0848267	0.075372	0.0796614	0.08177	0.0860442	0.0759634	0.0812592	0.00565863	0.000369828	-0.0018769	0.0118263	0.003994	0.00356411	0.0130748	-0.000587792	0.00535037	0.000327491	-0.00235485	-0.00101368
5.66667	-0.00923204	-0.0051131	0.00195379	-0.00572923	-0.00453	0.0788399	0.0848249	0.0753062	0.079657	0.0818573	0.0852206	0.0759654	0.0810144	0.00520924	2.9947e-05	-0.00229285	0.0128381	0.003946	0.00344514	0.0131084	-0.000389126	0.00538813	0.00037451	-0.00221579	-0.000920637
6	-0.00889823	-0.00467428	0.00237716	-0.00540613	-0.00415	0.0788605	0.084875	0.0753356	0.0796904	0.0818526	0.0859629	0.0760258	0.0812804	0.00568005	0.000339624	-0.00193084	0.0152431	0.004833	0.0033814	0.0131627	-0.000262381	0.00542722	0.000309234	-0.00219763	-0.000944199
6.33333	-0.00925757	-0.00411943	0.00201021	-0.0056856	-0.00426	0.0786898	0.0849232	0.0753433	0.0796521	0.0817155	0.0860363	0.0760651	0.0812723	0.00541347	7.6213e-05	-0.00224407	0.0178594	0.005276	0.00320183	0.0131923	-4.23188e-05	0.0054506	0.000331638	-0.00209876	-0.000883561
6.66667	-0.00890474	-0.00374935	0.00244998	-0.00533243	-0.00388	0.078694	0.0849587	0.0752616	0.0796381	0.0816175	0.0860276	0.0760503	0.0812318	0.00585742	0.000443865	-0.00187137	0.0221758	0.006651	0.00305705	0.0131498	0.000133842	0.0054469	0.000373399	-0.0019208	-0.000773699
7	-0.00931134	-0.00375375	0.00213605	-0.00566915	-0.00415	0.0786129	0.0850216	0.0753805	0.0796716	0.081597	0.0852873	0.0761616	0.0810153	0.00550589	0.000112504	-0.00228195	0.0272342	0.007643	0.00300797	0.0132614	0.000330279	0.00553323	0.000366413	-0.00178843	-0.000711007
7.33333	-0.00901018	-0.00351733	0.00247699	-0.00533302	-0.00385	0.0787388	0.0854591	0.075352	0.07985	0.0818033	0.08528	0.0761851	0.0810894	0.00606868	0.000480991	-0.00190541	0.0346985	0.009836	0.00286442	0.0133892	0.000596725	0.00561679	0.000345604	-0.00173775	-0.000696072
7.66667	-0.009421	-0.0035585	0.00204429	-0.00567304	-0.00415	0.0786454	0.084994	0.0752715	0.079637	0.0817539	0.0859498	0.0761608	0.0812882	0.00575301	0.000169244	-0.0022901	0.0431258	0.011689	0.00276641	0.013594	0.000786761	0.00571571	0.000424065	-0.00148863	-0.000532283
8	-0.00905237	-0.00348205	0.00267746	-0.00535791	-0.0038	0.0785186	0.0850817	0.0754036	0.079668	0.0815003	0.0854136	0.0762742	0.0810627	0.00633096	0.000481852	-0.00191755	0.0543263	0.014805	0.00269222	0.0138232	0.00109899	0.00587148	0.000398296	-0.00120945	-0.000405579
8.33333	-0.00945282	-0.00349793	0.00233773	-0.00566883	-0.00407	0.0785751	0.0849894	0.0752453	0.0796033	0.081616	0.0859133	0.0762195	0.0812496	0.00609389	0.00021145	-0.00238497	0.0667173	0.017659	0.00268972	0.0140839	0.00146749	0.00608036	0.000426982	-0.000857444	-0.000215231
8.66667	-0.00907763	-0.00340771	0.00272982	-0.00532471	-0.00377	0.078545	0.0850273	0.0752722	0.0796148	0.081542	0.0858789	0.0762289	0.0812166	0.00656957	0.000580472	-0.00197709	0.0817097	0.021721	0.00269257	0.0141989	0.0019096	0.00626701	0.000461531	-0.000395509	3.30109e-05
9	-0.00945609	-0.00349502	0.00235619	-0.00562502	-0.00405	0.0784495	0.085031	0.0752599	0.0795801	0.0814457	0.0858916	0.0762897	0.081209	0.00636346	0.000274084	-0.00248151	0.0980675	0.025556	0.00265867	0.0142637	0.00228888	0.00640375	0.00045179	2.59722e-05	0.000238881
9.33333	-0.00915251	-0.00336926	0.00271076	-0.00528159	-0.00377	0.0783904	0.0849882	0.0752544	0.0795443	0.0814152	0.0857997	0.0762689	0.0811612	0.00681784	0.000697819	-0.00209956	0.11692	0.030584	0.0025035	0.0141535	0.00285589	0.00650429	0.000417885	0.00115234	0.000785114
9.66667	-0.00952792	-0.00353563	0.00234156	-0.00561563	-0.00408	0.0782958	0.0851049	0.075333	0.0795779	0.0816307	0.0852942	0.0763569	0.0810939	0.00718512	0.00034849	-0.00251737	0.135774	0.035197	0.0025099	0.0144203	0.00342758	0.00678592	0.000486295	0.00228103	0.00138366
10	-0.00920319	-0.00336641	0.00271731	-0.00528286	-0.00378	0.0783394	0.085079	0.075269	0.0795624	0.0813341	0.0858546	0.0763565	0.0811817	0.00764103	0.000655781	-0.00223516	0.155307	0.040342	0.00260423	0.014657	0.00441634	0.00722586	0.000447389	0.00459231	0.00251985
10.3333	-0.0095315	-0.00336261	0.00238423	-0.00552798	-0.00401	0.0783268	0.0850844	0.0752516	0.0795543	0.0813217	0.0858379	0.0763445	0.081168	0.00781107	0.000444707	-0.00253371	0.176323	0.045511	0.00249348	0.0146995	0.00558205	0.00759169	0.000415093	0.00752031	0.0039677
10.6667	-0.00922934	-0.00340246	0.00271991	-0.0052885	-0.0038	0.0782403	0.0850694	0.0752379	0.0795159	0.0812627	0.0858211	0.0763626	0.0811488	0.00870094	0.000680135	-0.00223927	0.192111	0.049813	0.00248315	0.0145751	0.00687961	0.00797928	0.000480164	0.0106818	0.005581
11	-0.00965144	-0.003487	0.00241139	-0.00554838	-0.00407	0.0781765	0.0851294	0.0753209	0.0795423	0.0811613	0.0852053	0.0764549	0.0809405	0.00883883	0.000448076	-0.00260869	0.211911	0.054647	0.00235203	0.0144807	0.0083014	0.00837805	0.000455279	0.0155144	0.00798483
11.3333	-0.00931108	-0.00342309	0.00271489	-0.00526603	-0.00382	0.0781285	0.0850951	0.0752744	0.0794993	0.0813898	0.0851492	0.0764331	0.0809907	0.0103312	0.000725374	-0.00232824	0.229051	0.059445	0.00249086	0.0148153	0.00957767	0.00896129	0.000484199	0.0184133	0.00944873
11.6667	-0.00967947	-0.00352054	0.00236505	-0.00555579	-0.0041	0.0782835	0.0850963	0.0752518	0.0795439	0.0812036	0.085751	0.0764244	0.0811263	0.0105941	0.000487183	-0.00264561	0.242611	0.062762	0.00263439	0.0147686	0.0125533	0.00998542	0.000478692	0.0242403	0.0123595
12	-0.00926865	-0.00339996	0.00280848	-0.00519717	-0.00376	0.0780264	0.0851106	0.0752887	0.0794752	0.0813967	0.0857385	0.0764633	0.0811995	0.0130732	0.00079872	-0.0023777	0.258475	0.067492	0.00259224	0.0147938	0.0154074	0.0109312	0.000484998	0.0295833	0.0150341
12.3333	-0.00965092	-0.0035084	0.00245727	-0.00549954	-0.00405	0.0779652	0.0853753	0.0752258	0.0795221	0.0812782	0.0857783	0.0764499	0.0811688	0.0131928	0.000536603	-0.0027176	0.277214	0.072056	0.0025784	0.0148761	0.0190138	0.0121561	0.000544556	0.0357533	0.0181489
12.6667	-0.0093208	-0.00345224	0.00278167	-0.00513278	-0.00378	0.0781133	0.0850438	0.0752041	0.0794537	0.0810816	0.0856806	0.0764649	0.0810757	0.0148792	0.000971496	-0.00240857	0.296855	0.077574	0.00279156	0.0147657	0.0236783	0.0137452	0.000518042	0.0433355	0.0219268
13	-0.00963746	-0.0035639	0.00243771	-0.00547069	-0.00406	0.0780301	0.0850618	0.0751698	0.0794205	0.0809571	0.0851943	0.0765314	0.0808943	0.0154427	0.000746862	-0.00271225	0.311366	0.081211	0.00253068	0.014839	0.0274425	0.0149374	0.000641755	0.0492358	0.0249388
13.3333	-0.0093182	-0.00351692	0.00282091	-0.00513676	-0.00379	0.0779663	0.0850522	0.0751404	0.0793863	0.0808977	0.0851278	0.0765337	0.0808531	0.0177078	0.000999543	-0.00230598	0.335783	0.088046	0.00270782	0.0149962	0.0304605	0.0160548	0.000618361	0.0535031	0.0270607
13.6667	-0.00966751	-0.00349878	0.00247657	-0.00545827	-0.00404	0.078011	0.0850337	0.0751682	0.0794043	0.0809426	0.0856278	0.0764831	0.0810178	0.0190637	0.000720417	-0.00272617	0.350006	0.091766	0.00286607	0.0147844	0.0370541	0.0182349	0.000566596	0.0577227	0.0291446
14	-0.00928682	-0.00343813	0.00284773	-0.00509844	-0.00374	0.0780535	0.0850497	0.0752159	0.0794397	0.0809719	0.0856694	0.0765407	0.0810607	0.0209292	0.000911102	-0.00220989	0.363567	0.095799	0.00351496	0.0148569	0.0377227	0.0186982	0.000592907	0.0639837	0.0322883
14.3333	-0.0096737	-0.00356632	0.00252254	-0.00539218	-0.00403	0.0779834	0.0849624	0.0751605	0.0793688	0.0809596	0.0855875	0.0765185	0.0810219	0.0217454	0.000582525	-0.00253274	0.37132	0.097779	0.00318083	0.0149459	0.0414084	0.019845	0.00065005	0.0684587	0.0345544
14.6667	-0.00930185	-0.00354194	0.00286346	-0.00512226	-0.00378	0.0780033	0.0849833	0.0751669	0.0793845	0.0809142	0.0855682	0.0765064	0.0809963	0.0235248	0.000942398	-0.00202746	0.387059	0.102375	0.00302975	0.0148918	0.0510409	0.0229875	0.000640179	0.0706327	0.0356364
15	-0.00969452	-0.00354499	0.00255488	-0.00534274	-0.00401	0.0779687	0.0849681	0.0751664	0.0793677	0.0809355	0.0856005	0.0765724	0.0810361	0.0249766	0.000635309	-0.00228654	0.398665	0.105498	0.00349076	0.014779	0.0662401	0.0281699	0.000625465	0.0781171	0.0393713
15.3333	-0.00942354	-0.00334619	0.00287705	-0.00502762	-0.00373	0.0778718	0.08492	0.0751089	0.0793002	0.0807388	0.0855745	0.0765899	0.0809677	0.0268126	0.000972571	-0.00156573	0.410736	0.109239	0.00429824	0.0148805	0.0909507	0.0367098	0.000814365	0.0827537	0.041784
15.6667	-0.00977575	-0.00352718	0.00258817	-0.0053551	-0.00402	0.0778833	0.0848783	0.0751352	0.079299	0.080794	0.0854889	0.0765434	0.0809421	0.0284996	0.000640907	-0.00162159	0.426056	0.113394	0.00484062	0.0147902	0.113227	0.044286	0.000819848	0.0905482	0.045684
16	-0.00938459	-0.00344804	0.00299335	-0.00498392	-0.00371	0.0779562	0.0850909	0.0751709	0.079406	0.0808827	0.0849949	0.0765614	0.080813	0.0310776	0.00103183	-0.000911885	0.43695	0.117037	0.00159545	0.0151265	0.138479	0.0517335	0.000866495	0.0980703	0.0494684
16.3333	-0.00980506	-0.00353514	0.00261365	-0.00531035	-0.00401	0.0778258	0.0848108	0.0751227	0.0792531	0.0807477	0.0854611	0.07657	0.0809263	0.0325607	0.000714828	-0.000436121	0.44229	0.118782	0.0014766	0.0150664	0.162833	0.0597919	0.000854909	0.0985977	0.0497263
16.6667	-0.00945831	-0.00350442	0.00304105	-0.00496056	-0.00372	0.0777683	0.0848135	0.0750824	0.0792214	0.0806399	0.0855028	0.0765884	0.0809104	0.0351559	0.00108478	0.000674529	0.454967	0.122971	0.00175222	0.0148547	0.182994	0.0665337	0.00093591	0.107863	0.0543997
17	-0.00984594	-0.00348018	0.00262736	-0.00528074	-0.00399	0.0778613	0.0847795	0.075147	0.0792626	0.0807986	0.0849204	0.0765847	0.0807679	0.0373599	0.000736425	0.00142147	0.461327	0.125211	0.0018132	0.0149453	0.20251	0.0730894	0.000821712	0.113123	0.0569723
17.3333	-0.00948486	-0.00326738	0.00300489	-0.00488977	-0.00366	0.0778486	0.0849398	0.0751155	0.0793013	0.080804	0.0848436	0.0765603	0.0807359	0.041488	0.00116531	0.00270745	0.468427	0.128447	0.00168452	0.01485	0.226132	0.080889	0.00100566	0.121066	0.061036
17.6667	-0.00989166	-0.00343495	0.00275	-0.00518531	-0.00394	0.0778484	0.0847214	0.0751369	0.0792356	0.0804607	0.084884	0.0766094	0.0806514	0.0446876	0.000912115	0.00428084	0.475732	0.131403	0.00142194	0.0151565	0.251901	0.0894931	0.00100056	0.121472	0.061236
18	-0.00953151	-0.00334817	0.00310501	-0.00484357	-0.00365	0.0777821	0.0847104	0.0750996	0.0791974	0.0806381	0.0853951	0.0766056	0.0808796	0.0485191	0.00130537	0.00654069	0.484023	0.135097	0.00168236	0.0150113	0.284468	0.100387	0.00098091	0.123463	0.0622219
18.3333	-0.00992174	-0.00343512	0.00276705	-0.00513375	-0.00393	0.0777291	0.08467	0.0750835	0.0791609	0.0806383	0.0853678	0.0765992	0.0808685	0.0504399	0.0011024	0.00667533	0.496265	0.138621	0.00219032	0.0152076	0.318687	0.112028	0.00108605	0.126779	0.0639323
18.6667	-0.00959573	-0.00335258	0.0031341	-0.004862	-0.00367	0.0776715	0.0846486	0.074994	0.0791047	0.0804839	0.085376	0.0766195	0.0808265	0.0547944	0.00149848	0.009188	0.506544	0.143006	0.00211505	0.0149807	0.355301	0.124132	0.00110114	0.134365	0.0677333
19	-0.0100365	-0.00329328	0.00273435	-0.00517291	-0.00394	0.0777069	0.084622	0.0750599	0.0791296	0.0805848	0.0853614	0.0766324	0.0808595	0.0596271	0.00134948	0.0125918	0.513309	0.146719	0.00220598	0.0151483	0.388422	0.135259	0.00121354	0.138728	0.0699706
19.3333	-0.00967211	-0.00324975	0.00317043	-0.00479118	-0.00364	0.0775351	0.0846042	0.0750998	0.0790797	0.0803621	0.0847855	0.0766036	0.0805837	0.0638488	0.00190156	0.0150988	0.521415	0.150566	0.00231153	0.0151475	0.41981	0.145756	0.00124924	0.143374	0.0723119
19.6667	-0.0100033	-0.00338609	0.00288427	-0.00508315	-0.0039	0.0775348	0.0845613	0.0749262	0.0790074	0.0803722	0.0848079	0.0766142	0.0805981	0.069421	0.00178603	0.0191079	0.527407	0.15443	0.00288688	0.0151974	0.454885	0.157657	0.00136298	0.144716	0.0730396
20	-0.0096864	-0.00330786	0.00316005	-0.0047519	-0.00365	0.0775673	0.0845818	0.0751247	0.0790912	0.080444	0.0848741	0.0767178	0.0806786	0.0749445	0.00229038	0.0230229	0.53679	0.159262	0.00319411	0.0151519	0.488964	0.169103	0.00138085	0.150324	0.0758525
20.3333	-0.0100469	-0.00332516	0.00283872	-0.0050699	-0.0039	0.077553	0.0845283	0.0749376	0.0790063	0.0804459	0.0852801	0.076587	0.080771	0.0758448	0.00218901	0.0271402	0.544475	0.162412	0.00337023	0.0152246	0.517078	0.178558	0.00144034	0.154472	0.077956
20.6667	-0.00969852	-0.00324095	0.00324812	-0.00473271	-0.00361	0.0775137	0.0845483	0.0750966	0.0790529	0.0804169	0.0848182	0.0766802	0.0806384	0.0826819	0.00276663	0.0336698	0.555575	0.168673	0.00386406	0.0151266	0.540698	0.186563	0.00140762	0.159584	0.0804959
21	-0.0100758	-0.00318665	0.00292575	-0.00501395	-0.00384	0.0775697	0.0844921	0.0750103	0.079024	0.0806137	0.0852554	0.0766768	0.0808486	0.0865787	0.0026687	0.0371696	0.564788	0.172801	0.00343286	0.0151924	0.55984	0.192822	0.00145991	0.16354	0.0825001
21.3333	-0.00971706	-0.00311462	0.00331063	-0.00464171	-0.00354	0.0774598	0.0844644	0.0748904	0.0789382	0.0803821	0.0847429	0.0766509	0.080592	0.0927678	0.00326573	0.0432854	0.572198	0.177879	0.00426932	0.0153325	0.58089	0.200164	0.00151856	0.256314	0.128916
21.6667	-0.0101344	-0.00317141	0.00288201	-0.00496615	-0.00385	0.0774451	0.0844167	0.0748945	0.0789188	0.0803414	0.0847109	0.0766598	0.0805707	0.0980212	0.00308678	0.049071	0.580452	0.182658	0.00433728	0.0151504	0.601518	0.207002	0.00146713	0.264985	0.133226
22	-0.00979502	-0.00315314	0.00328326	-0.00464646	-0.00358	0.0775188	0.084461	0.0749674	0.0789824	0.0804532	0.0852599	0.076653	0.0807887	0.110232	0.0036186	0.0641151	0.591693	0.192415	0.00543113	0.0153811	0.616437	0.212416	0.00153322	0.264344	0.132939
22.3333	-0.0101815	-0.00372591	0.00294882	-0.00495961	-0.00398	0.0773448	0.0845815	0.0749871	0.0789711	0.0802666	0.0852468	0.0766367	0.0807167	0.11645	0.00345097	0.0715845	0.602041	0.198381	0.00618379	0.0153678	0.636238	0.219263	0.00153785	0.280554	0.141046
22.6667	-0.00976882	-0.0045022	0.00335976	-0.0045796	-0.00387	0.0774043	0.0843707	0.0748832	0.0788861	0.0803512	0.0846866	0.0766487	0.0805622	0.120006	0.00402119	0.0748795	0.61107	0.202494	0.00665481	0.0154666	0.655177	0.225766	0.00159289	0.280395	0.140994
23	-0.0102006	-0.00491846	0.00302287	-0.00489573	-0.00425	0.0773088	0.08454	0.0749658	0.0789382	0.080242	0.0851792	0.0766345	0.0806852	0.13107	0.00385604	0.0791984	0.619217	0.208335	0.00772203	0.0153564	0.673375	0.232151	0.00156894	0.273063	0.137316
23.3333	-0.00970788	-0.00713489	0.00337057	-0.00451275	-0.0045	0.0772971	0.0843201	0.0749583	0.0788585	0.0802509	0.0846061	0.0766357	0.0804975	0.138681	0.00440255	0.0875363	0.62632	0.214235	0.00735308	0.0153838	0.688943	0.237227	0.00161581	0.275385	0.138501
23.6667	-0.0100691	-0.00760751	0.00300398	-0.00484772	-0.00488	0.0774519	0.0845195	0.0748836	0.0789517	0.0801995	0.0851752	0.0766158	0.0806635	0.139469	0.00439062	0.100707	0.635194	0.21994	0.00921346	0.0158786	0.70034	0.241811	0.00139632	0.288785	0.145091
24	-0.00982733	-0.00748867	0.00333006	-0.00450983	-0.00462	0.0773441	0.0843048	0.0748413	0.0788301	0.0803516	0.0851302	0.0766343	0.0807054	0.143073	0.00531661	0.106044	0.638719	0.223288	0.0095107	0.0156525	0.709289	0.244817	0.00143353	0.284355	0.142894
24.3333	-0.00971087	-0.00746342	0.00342931	-0.00444893	-0.00455	0.0773987	0.0842501	0.0749192	0.078856	0.0804433	0.0850315	0.0766279	0.0807009	0.151696	0.00621107	0.118495	0.643686	0.230022	0.0124874	0.0159866	0.714096	0.247523	0.00180204	0.296191	0.148997
24.6667	-0.00979102	-0.00738097	0.00336284	-0.00446766	-0.00457	0.0774209	0.0842331	0.0748776	0.0788439	0.080144	0.0850387	0.0766319	0.0806049	0.154753	0.00730489	0.123601	0.648353	0.233503	0.0128114	0.0160956	0.715856	0.248254	0.00189333	0.293033	0.147463
25	-0.00976661	-0.0072932	0.00348239	-0.00440432	-0.0045	0.0774491	0.0844652	0.0748909	0.0789351	0.0801837	0.0850295	0.0766447	0.0806193	0.166699	0.0086095	0.142245	0.651328	0.24222	0.01302	0.0160106	0.722855	0.250629	0.00185858	0.287011	0.144435
25.3333	-0.00979273	-0.00732648	0.00356263	-0.00436469	-0.00448	0.0772663	0.0841583	0.074771	0.0787319	0.0802334	0.0850014	0.0765907	0.0806085	0.17144	0.0102941	0.15003	0.654919	0.246671	0.0166298	0.0161283	0.728015	0.253591	0.00187785	0.299589	0.150733
25.6667	-0.00982234	-0.00726999	0.00345074	-0.00440593	-0.00451	0.0773655	0.0842133	0.0748128	0.0787972	0.080422	0.0849887	0.0766255	0.0806787	0.183353	0.0124879	0.169062	0.659023	0.255982	0.0191572	0.016054	0.732677	0.255963	0.00188344	0.292308	0.147096
26	-0.00992522	-0.0072964	0.003443	-0.00440698	-0.00455	0.0773427	0.0842022	0.0748158	0.0787869	0.0802889	0.085063	0.0766374	0.0806631	0.186963	0.014979	0.176023	0.662253	0.260055	0.0184169	0.0165223	0.740589	0.258509	0.00192989	0.305545	0.153737
26.3333	-0.00982941	-0.00718749	0.00346192	-0.00430713	-0.00447	0.0772501	0.0841529	0.0747312	0.0787114	0.0802032	0.0845137	0.0766356	0.0804509	0.190229	0.017999	0.18213	0.665021	0.263845	0.0229973	0.0162847	0.745432	0.261571	0.00166144	0.294302	0.147982
26.6667	-0.00986612	-0.00735898	0.00346422	-0.0043467	-0.00453	0.0772612	0.0841309	0.0747591	0.078717	0.0802341	0.0849818	0.0765758	0.0805972	0.196572	0.0215311	0.192898	0.668146	0.269787	0.0234473	0.0165083	0.74692	0.262292	0.00201587	0.287442	0.144729
27	-0.00991415	-0.00734635	0.00341456	-0.00438734	-0.00456	0.0773872	0.0841209	0.0747979	0.0787687	0.0803862	0.0849326	0.0765951	0.080638	0.202584	0.025431	0.203826	0.668897	0.275184	0.0254823	0.0165527	0.751348	0.264461	0.00210584	0.299543	0.150825
27.3333	-0.00991305	-0.00725939	0.00354024	-0.00429002	-0.00448	0.0773473	0.0841146	0.0748179	0.0787599	0.0803768	0.0849423	0.0765956	0.0806382	0.215137	0.0297567	0.225047	0.669321	0.284816	0.0269799	0.0164771	0.754914	0.266124	0.00194825	0.297957	0.149953
27.6667	-0.00989681	-0.0073196	0.00345692	-0.00430933	-0.00452	0.0772413	0.0840749	0.0747032	0.0786731	0.0802307	0.0849101	0.076559	0.0805666	0.216026	0.035211	0.228375	0.670602	0.287554	0.0277294	0.0166725	0.757623	0.267342	0.00248885	0.304232	0.153361
28	-0.00993724	-0.00727795	0.0034768	-0.00426727	-0.0045	0.0772493	0.0841283	0.0747424	0.0787067	0.0801889	0.0845421	0.0766519	0.080461	0.218644	0.0408074	0.254355	0.672768	0.296644	0.0306639	0.0171591	0.759672	0.269165	0.00249316	0.306192	0.154343
28.3333	-0.00997226	-0.00738281	0.00353563	-0.00430434	-0.00453	0.0774216	0.0840958	0.0746085	0.0787087	0.0803765	0.08492	0.076589	0.0806285	0.222582	0.0468274	0.262227	0.673726	0.301341	0.0345714	0.0171693	0.761635	0.271125	0.00249374	0.298863	0.150678
28.6667	-0.00996033	-0.00743924	0.00351342	-0.00424072	-0.00453	0.0773721	0.0840868	0.0745502	0.0786697	0.0803281	0.0849239	0.0765992	0.080617	0.240044	0.0533948	0.271704	0.674638	0.309945	0.0391751	0.0177405	0.763592	0.273503	0.00262242	0.315545	0.159084
29	-0.00998162	-0.00742463	0.0034109	-0.00428866	-0.00457	0.0774406	0.0841022	0.0745922	0.0787117	0.0803932	0.084925	0.0766341	0.0806508	0.240316	0.0597629	0.274116	0.676953	0.312787	0.0418773	0.0180107	0.764761	0.274883	0.00280822	0.303827	0.153318
29.3333	-0.00996309	-0.00733414	0.00361423	-0.00415383	-0.00446	0.0774419	0.0840859	0.0745795	0.0787024	0.0803852	0.0850225	0.0766019	0.0806699	0.239351	0.0677545	0.294994	0.675709	0.319452	0.0455171	0.0184053	0.765008	0.27631	0.00294425	0.294401	0.148672
29.6667	-0.0103623	-0.0076136	0.00314926	-0.00447466	-0.00483	0.0772749	0.0840346	0.074414	0.0785745	0.0801316	0.08492	0.0765825	0.0805447	0.241379	0.0749885	0.301596	0.678398	0.32409	0.0485475	0.0191678	0.767111	0.278275	0.00361224	0.305061	0.154336
30	-0.0100151	-0.00750134	0.00350501	-0.00424994	-0.00457	0.077446	0.0840483	0.0745489	0.0786811	0.0803673	0.0848944	0.0766382	0.0806333	0.244848	0.0827712	0.308193	0.677751	0.328391	0.0520289	0.0196453	0.768277	0.279984	0.00401299	0.294558	0.149286
30.3333	-0.010012	-0.007509	0.00354759	-0.00420802	-0.00455	0.0773908	0.0840282	0.0744619	0.078627	0.0802518	0.0849153	0.0765811	0.0805827	0.247018	0.0908036	0.31433	0.67789	0.33251	0.0545084	0.0200249	0.768244	0.280926	0.00404895	0.293439	0.148744
30.6667	-0.00998658	-0.0075182	0.00358179	-0.00419603	-0.00453	0.0773063	0.0840181	0.0744014	0.0785753	0.0801487	0.084441	0.0766483	0.0804127	0.261429	0.0983033	0.317545	0.677575	0.338713	0.0615438	0.0211596	0.769815	0.284173	0.00513429	0.301925	0.15353
31	-0.0100575	-0.00749363	0.00351188	-0.00418752	-0.00456	0.0773781	0.0840437	0.0744126	0.0786115	0.0802084	0.0849323	0.0766129	0.0805845	0.26951	0.106751	0.331109	0.678588	0.34649	0.0574545	0.022181	0.770617	0.283417	0.00614527	0.308536	0.15734
31.3333	-0.00999169	-0.00741865	0.00360089	-0.00411187	-0.00448	0.077554	0.0842431	0.0745081	0.0787684	0.0801061	0.0843807	0.0765946	0.0803605	0.270972	0.114945	0.336057	0.679608	0.350395	0.0653465	0.0228069	0.771306	0.286487	0.00688914	0.308513	0.157701
31.6667	-0.0100357	-0.00738851	0.00356641	-0.00414505	-0.0045	0.0774155	0.0839995	0.0744122	0.0786091	0.0802867	0.0848635	0.0765991	0.0805831	0.270281	0.122739	0.357936	0.679966	0.357731	0.0689844	0.0242831	0.773357	0.288875	0.00851607	0.309727	0.159122
32	-0.0100004	-0.00746562	0.00353731	-0.0040517	-0.0045	0.0775397	0.0842221	0.0744725	0.0787448	0.0801098	0.0849059	0.0766084	0.0805414	0.276251	0.130871	0.347557	0.683209	0.359472	0.0681624	0.0253532	0.774307	0.289274	0.00989069	0.300687	0.155289
32.3333	-0.0101135	-0.00754312	0.00347869	-0.00407674	-0.00456	0.0774102	0.083953	0.0743615	0.0785749	0.0802047	0.0848771	0.0765579	0.0805466	0.280927	0.138578	0.35613	0.68203	0.364416	0.0711661	0.0277191	0.776045	0.291644	0.0117544	0.290111	0.150933
32.6667	-0.0100709	-0.00759897	0.00356909	-0.00409281	-0.00455	0.077461	0.0839655	0.0743927	0.0786064	0.0803185	0.0848441	0.0765601	0.0805742	0.277159	0.146488	0.37309	0.683043	0.369945	0.0737598	0.0286493	0.777574	0.293328	0.0138661	0.312762	0.163314
33	-0.0101528	-0.00757367	0.00353326	-0.00411579	-0.00458	0.0774292	0.083959	0.0743519	0.07858	0.0802444	0.0848825	0.0765755	0.0805675	0.278969	0.153727	0.378168	0.682164	0.373257	0.082999	0.0302184	0.779536	0.297585	0.0162056	0.31548	0.165843
33.3333	-0.010084	-0.00749086	0.00364399	-0.00402703	-0.00449	0.0775718	0.0841994	0.0744306	0.0787339	0.080472	0.0843141	0.0765613	0.0804491	0.294751	0.160795	0.383369	0.68494	0.380963	0.0814475	0.0325186	0.780194	0.298053	0.0193105	0.306937	0.163124
33.6667	-0.0100703	-0.00754738	0.00355944	-0.00408649	-0.00454	0.0774263	0.0839139	0.0743211	0.0785538	0.0802778	0.084834	0.0765412	0.080551	0.288082	0.167306	0.395179	0.686434	0.38425	0.0872317	0.0362741	0.811015	0.311507	0.0226127	0.302138	0.162375
34	-0.0101221	-0.00750269	0.00351056	-0.00411385	-0.00456	0.0773671	0.0842031	0.0744581	0.0786761	0.0801763	0.0849137	0.0765977	0.0805626	0.292973	0.174092	0.404545	0.684038	0.388912	0.0856686	0.0396165	0.841875	0.322387	0.0261965	0.315833	0.171015
34.3333	-0.0100931	-0.00726248	0.00361265	-0.00401943	-0.00444	0.0774486	0.0838325	0.0742564	0.0785125	0.0802437	0.0848108	0.0765085	0.080521	0.295089	0.180216	0.409262	0.684332	0.392225	0.088244	0.0426206	0.844686	0.325184	0.0299359	0.30529	0.167613
34.6667	-0.0101491	-0.00715355	0.00353846	-0.00402079	-0.00445	0.0773013	0.0839013	0.074351	0.0785178	0.0804829	0.0847728	0.0765251	0.0805936	0.287495	0.186118	0.398527	0.687918	0.390015	0.0887625	0.0459826	0.851121	0.328622	0.0354122	0.312126	0.173769
35	-0.0101758	-0.00705188	0.00354784	-0.00397464	-0.00441	0.0774562	0.0838901	0.0742555	0.0785339	0.0802169	0.0843554	0.0765141	0.0803621	0.291714	0.191582	0.405418	0.685855	0.393642	0.0947519	0.0492401	0.851137	0.33171	0.0405857	0.309052	0.174819
35.3333	-0.0100602	-0.00692153	0.00371675	-0.00394704	-0.0043	0.0773606	0.0841342	0.0743647	0.0786198	0.0805448	0.0847506	0.076549	0.0806148	0.299536	0.19677	0.397603	0.687889	0.39545	0.100555	0.0524391	0.858444	0.337146	0.0462212	0.30564	0.175931
35.6667	-0.010143	-0.00696427	0.0035871	-0.00397264	-0.00437	0.0774278	0.0838265	0.0743739	0.0785428	0.0802563	0.0843171	0.0765275	0.080367	0.290218	0.201673	0.404686	0.687451	0.396007	0.106125	0.0562464	0.857626	0.339999	0.0524163	0.300864	0.17664
36	-0.0101936	-0.0069047	0.00358938	-0.00400326	-0.00438	0.0773815	0.0841402	0.0743399	0.0786205	0.0802037	0.0847359	0.0764935	0.0804777	0.295558	0.205984	0.413854	0.687694	0.400772	0.106032	0.0598337	0.856342	0.340736	0.0599656	0.307796	0.183881
36.3333	-0.0101447	-0.00679919	0.00371948	-0.00390934	-0.00428	0.0776534	0.0838372	0.0743153	0.078602	0.0804887	0.084758	0.0764916	0.0805794	0.294139	0.210457	0.412293	0.689494	0.401596	0.103389	0.0667733	0.858985	0.343049	0.0675192	0.309081	0.1883
36.6667	-0.0102322	-0.00691923	0.003732	-0.00390464	-0.00433	0.0774314	0.0837687	0.0741499	0.07845	0.0802836	0.084266	0.0765027	0.0803508	0.302724	0.213858	0.405743	0.691706	0.403508	0.107017	0.0728237	0.854697	0.344846	0.0757545	0.3128	0.194277
37	-0.0101936	-0.00690415	0.00369017	-0.00392849	-0.00433	0.0775071	0.0837898	0.0742095	0.0785021	0.0803643	0.0847548	0.0764437	0.0805209	0.293386	0.217403	0.412096	0.695214	0.404525	0.108088	0.0777118	0.861901	0.349233	0.0852699	0.299738	0.192504
37.3333	-0.0102079	-0.00675771	0.00367075	-0.00390675	-0.0043	0.0775429	0.083779	0.07419	0.078504	0.0804024	0.0847664	0.0764482	0.080539	0.300459	0.22088	0.423575	0.693251	0.409541	0.116635	0.0814189	0.864741	0.354265	0.0949794	0.30283	0.198905
37.6667	-0.0102066	-0.00693105	0.00370439	-0.00387479	-0.00433	0.0775731	0.0837556	0.0742222	0.078517	0.0804902	0.0846894	0.0764425	0.0805407	0.298324	0.224397	0.421071	0.694818	0.409653	0.114919	0.0883985	0.876319	0.359879	0.105189	0.306368	0.205779
38	-0.010268	-0.00690031	0.00365929	-0.00392376	-0.00436	0.0774782	0.084049	0.0742961	0.0786078	0.0804118	0.0847956	0.076489	0.0805655	0.402304	0.226711	0.41263	0.69321	0.433714	0.114465	0.0930585	0.8666	0.358041	0.117001	0.32524	0.221121
38.3333	-0.0102435	-0.00691832	0.00374136	-0.00383742	-0.00431	0.0775268	0.0837248	0.0742724	0.078508	0.0804128	0.0847452	0.076451	0.0805364	0.408538	0.228889	0.421789	0.697448	0.439166	0.118914	0.0984185	0.86427	0.360534	0.130229	0.319384	0.224807
38.6667	-0.0103256	-0.00697148	0.00363377	-0.00389198	-0.00439	0.0774457	0.0837028	0.0740846	0.078411	0.0804482	0.0841949	0.0764426	0.0803619	0.402252	0.231817	0.432713	0.700923	0.441926	0.117843	0.106087	0.869048	0.364326	0.142753	0.314068	0.22841
39	-0.0103426	-0.00686708	0.00360215	-0.00386282	-0.00437	0.0775645	0.0837567	0.0741491	0.0784901	0.0805443	0.0842664	0.0764803	0.0804303	0.402573	0.234084	0.433883	0.698666	0.442301	0.122292	0.11107	0.859873	0.364412	0.155523	0.309039	0.232281
39.3333	-0.0103017	-0.00683886	0.00382973	-0.0037766	-0.00427	0.0776183	0.0837243	0.074158	0.0785002	0.0805971	0.0846666	0.0763993	0.0805544	0.40988	0.23598	0.424992	0.70385	0.443676	0.124248	0.117609	0.862077	0.367978	0.169897	0.310094	0.239995
39.6667	-0.0103676	-0.00690371	0.0037915	-0.00377719	-0.00431	0.0777321	0.0837121	0.0742029	0.078549	0.0807585	0.0846561	0.0764476	0.0806207	0.410826	0.237924	0.426657	0.707724	0.445783	0.119217	0.126316	0.868751	0.371428	0.185569	0.307667	0.246618
40	-0.0103356	-0.00694968	0.00372182	-0.003801	-0.00434	0.0777584	0.0836983	0.0741539	0.0785369	0.0808356	0.0846644	0.0764303	0.0806435	0.41912	0.240086	0.43937	0.707508	0.451521	0.129563	0.13197	0.876756	0.37943	0.201086	0.316497	0.258792
40.3333	-0.0103509	-0.00676006	0.00389646	-0.00373136	-0.00424	0.0774605	0.0839855	0.0741658	0.0785373	0.0809716	0.0846209	0.0764293	0.0806739	0.412056	0.242253	0.428728	0.70821	0.447812	0.129188	0.137601	0.875853	0.38088	0.217661	0.324309	0.270985
40.6667	-0.0103112	-0.00678066	0.0037645	-0.0037255	-0.00426	0.0775925	0.0836627	0.0742052	0.0784868	0.0806858	0.0841322	0.0764406	0.0804196	0.4054	0.243388	0.438602	0.712365	0.449939	0.130786	0.144509	0.870301	0.381865	0.234514	0.302859	0.268686
41	-0.0104014	-0.00676537	0.00384802	-0.00371106	-0.00426	0.0778246	0.083691	0.0741792	0.0785649	0.0810484	0.0846665	0.0764557	0.0807235	0.416325	0.245229	0.434901	0.710684	0.451785	0.13346	0.151737	0.866216	0.383805	0.250698	0.329209	0.289954
41.3333	-0.0103644	-0.00667662	0.00376494	-0.00373042	-0.00425	0.0773017	0.0832971	0.0737263	0.0781084	0.080447	0.0837013	0.0760834	0.0800772	0.415228	0.246651	0.432646	0.714971	0.452374	0.130844	0.155591	0.863242	0.383226	0.266883	0.322129	0.294506
41.6667	-0.010397	-0.00672308	0.00375096	-0.00374545	-0.00428	0.0777891	0.0836504	0.0740932	0.0785109	0.0810425	0.0846378	0.0763978	0.0806927	0.415502	0.247782	0.432916	0.717106	0.453327	0.13236	0.162282	0.881008	0.391883	0.285029	0.32338	0.304205
42	-0.0104474	-0.00687793	0.00385878	-0.00363288	-0.00427	0.0777396	0.0836185	0.0740814	0.0784798	0.0810454	0.084614	0.0763844	0.0806813	0.405376	0.248875	0.437582	0.716847	0.45217	0.131208	0.167404	0.895512	0.398041	0.302311	0.318534	0.310422
42.3333	-0.0103285	-0.00674609	0.00386901	-0.00361807	-0.00421	0.0775375	0.0839479	0.074138	0.0785412	0.0808984	0.0847056	0.076413	0.0806723	0.412388	0.250275	0.44796	0.721707	0.458083	0.132989	0.173879	0.891173	0.399347	0.32015	0.320955	0.320553
42.6667	-0.010379	-0.00679488	0.00384603	-0.00363767	-0.00424	0.0778508	0.0836073	0.0740947	0.0785176	0.0811919	0.0845961	0.0764084	0.0807322	0.412557	0.251445	0.447957	0.721322	0.45832	0.127255	0.178261	0.882664	0.39606	0.337063	0.306184	0.321623
43	-0.0103686	-0.00682151	0.00388313	-0.00362528	-0.00423	0.0778675	0.0835868	0.0741067	0.0785203	0.0812263	0.0846017	0.0764204	0.0807495	0.411435	0.252527	0.445361	0.726615	0.458985	0.135684	0.185306	0.896968	0.405986	0.35325	0.323955	0.338603
43.3333	-0.0104489	-0.00671951	0.00378792	-0.0036138	-0.00425	0.0777688	0.0835867	0.0740119	0.0784558	0.0811572	0.0846399	0.076384	0.080727	0.416302	0.253394	0.432412	0.727713	0.457455	0.134642	0.188926	0.880382	0.401316	0.369542	0.331785	0.350664
43.6667	-0.0104375	-0.00677336	0.00389071	-0.00357864	-0.00422	0.0778013	0.0835415	0.0739962	0.0784463	0.0812138	0.0845863	0.0763546	0.0807182	0.412715	0.254372	0.446833	0.725545	0.459866	0.137304	0.195701	0.893044	0.408683	0.386115	0.313188	0.349652
44	-0.0104096	-0.0068307	0.00396109	-0.00359209	-0.00422	0.0779786	0.0839024	0.0740637	0.0786482	0.0814687	0.0845778	0.0764137	0.0808201	0.421359	0.255204	0.439725	0.727827	0.461029	0.138596	0.200642	0.90338	0.414206	0.401549	0.304127	0.352838
44.3333	-0.0103831	-0.00672797	0.00400724	-0.0036097	-0.00418	0.0778748	0.083548	0.074003	0.0784753	0.0813389	0.084606	0.0763773	0.0807741	0.421236	0.255939	0.438439	0.73208	0.461924	0.134497	0.20549	0.897539	0.412509	0.416	0.316377	0.366188
44.6667	-0.0103311	-0.0067392	0.00392139	-0.00352199	-0.00417	0.0777652	0.083503	0.0738861	0.0783848	0.0811538	0.0840773	0.076345	0.0805254	0.415081	0.256684	0.449911	0.733662	0.463835	0.13824	0.208542	0.903765	0.416849	0.430347	0.323893	0.37712
45	-0.0104255	-0.00674149	0.00383342	-0.00354775	-0.00422	0.0778847	0.0838366	0.073925	0.0785488	0.0812281	0.0841158	0.0763896	0.0805778	0.41681	0.257366	0.432289	0.735985	0.460613	0.13688	0.214996	0.909831	0.420569	0.443951	0.331943	0.387947
45.3333	-0.010405	-0.00668179	0.00388519	-0.00353431	-0.00418	0.0779699	0.0834864	0.0739392	0.0784652	0.08133	0.0845545	0.0763152	0.0807332	0.419073	0.257918	0.435093	0.7399	0.462996	0.141309	0.218392	0.89404	0.417914	0.457135	0.318567	0.387851
45.6667	-0.0104259	-0.00668641	0.00406741	-0.00345015	-0.00412	0.078042	0.0834871	0.0739363	0.0784885	0.0814303	0.0845704	0.0763653	0.0807887	0.426979	0.258718	0.426106	0.738514	0.462579	0.138142	0.222914	0.905216	0.422091	0.469914	0.310601	0.390258
46	-0.0106838	-0.00666912	0.00385972	-0.0034722	-0.00424	0.078074	0.083489	0.0739145	0.0784925	0.0814392	0.084565	0.0763559	0.0807867	0.415088	0.259219	0.430243	0.745365	0.462479	0.139196	0.223297	0.89912	0.420538	0.481189	0.324482	0.402835
46.3333	-0.0106421	-0.00650519	0.00404186	-0.00347088	-0.00414	0.0782739	0.0838134	0.073963	0.0786834	0.0816498	0.0845339	0.0763649	0.0808496	0.424575	0.259877	0.444212	0.745187	0.468463	0.142386	0.228487	0.912806	0.427893	0.491077	0.320477	0.405777
46.6667	-0.0106381	-0.00660648	0.0040213	-0.00351746	-0.00419	0.0780579	0.0834698	0.0740051	0.0785109	0.0814001	0.0845781	0.0763647	0.080781	0.423935	0.260201	0.44339	0.742756	0.467571	0.146469	0.230982	0.903873	0.427108	0.503101	0.320115	0.411608
47	-0.010693	-0.00655999	0.00399962	-0.00338231	-0.00416	0.0783166	0.0834894	0.0738954	0.0785671	0.0816265	0.0845615	0.0763766	0.0808549	0.427333	0.260809	0.428435	0.751798	0.467094	0.144423	0.235926	0.901182	0.427177	0.511822	0.330343	0.421082
47.3333	-0.0107065	-0.00649265	0.0041229	-0.00343212	-0.00413	0.0781668	0.083161	0.0736673	0.0783317	0.0814734	0.0841304	0.0760547	0.0805528	0.42161	0.261094	0.439278	0.746889	0.467218	0.142674	0.240258	0.90702	0.429984	0.502972	0.340928	0.42195
47.6667	-0.0110669	-0.00768307	0.00376333	-0.00376402	-0.00469									0.425423	0.261192	0.443409	0.749875	0.469975	0.144788	0.24002	0.903328	0.429379	0.513867	0.34702	0.430443

## Sheet: Figure S4b
Acinetobacter baumannii BAL062, 1 µg/mL polymyxin B				Each data point represents OD590
	Vector Control															mcr-12 Transformed
	Biological Replicate 1					Biological Replicate 2					Biological Replicate 3					Biological Replicate 1					Biological Replicate 2					Biological Replicate 3
Hour	Technical Replicate 1	Technical Replicate 2	Technical Replicate 3	Technical Replicate 4	Average	Technical Replicate 1	Technical Replicate 2	Technical Replicate 3	Technical Replicate 4	Average	Technical Replicate 1	Technical Replicate 2	Technical Replicate 3	Technical Replicate 4	Average	Technical Replicate 1	Technical Replicate 2	Technical Replicate 3	Technical Replicate 4	Average	Technical Replicate 1	Technical Replicate 2	Technical Replicate 3	Technical Replicate 4	Average	Technical Replicate 1	Technical Replicate 2	Technical Replicate 3	Technical Replicate 4	Average
0	0.00194221	0.00274546	0.00830682	-0.00281583	0.00254466	0.00258624	0.000853597	0.0079525	-0.00221794	0.0022936	-0.000500145	-0.00648454	0.00257954	-0.00075377	-0.00129	0.00142084	-0.00209925	0.00466255	0.00129346	0.001319	0.00319662	-0.00198208	0.000829607	0.00026858	0.000578181	0.00483475	0.00279747	-0.00124642	0.00544993	0.002959
0.333333	0.00197668	0.00273171	0.0084798	-0.00272096	0.00261681	0.00275535	0.000802876	0.0081398	-0.0021841	0.00237848	-0.000452516	-0.0053984	0.00300598	-0.00071806	-0.00089	0.00164743	-0.00189556	0.00486656	0.00156624	0.001546	0.00349002	-0.00185114	0.0010454	0.000475142	0.000789856	0.00549841	0.00264103	-0.0008958	0.00651355	0.003439
0.666667	0.00192633	0.00257524	0.00845347	-0.00277202	0.00254576	0.00283056	0.000692554	0.00807106	-0.00217446	0.00235493	-0.000603822	-0.00538338	0.00296967	-0.000747652	-0.00094	0.0015833	-0.00185494	0.00485982	0.00157865	0.001542	0.00342043	-0.00186333	0.00105318	0.000458481	0.000767192	0.00565875	0.00250378	-0.000728973	0.00640602	0.00346
1	0.00185118	0.00259148	0.00857385	-0.00274168	0.00256871	0.00270296	0.000653592	0.00817627	-0.00230649	0.00230658	-0.000538144	-0.00537587	0.00292898	-0.000744609	-0.00093	0.00151398	-0.0018697	0.00481908	0.00162049	0.001521	0.00338887	-0.00194598	0.00113886	0.000485376	0.00076678	0.00547152	0.00240441	-0.000785579	0.00649983	0.003398
1.33333	0.00188013	0.0025388	0.00864786	-0.00280978	0.00256425	0.00278565	0.000627347	0.00797508	-0.00232104	0.00226676	-0.000558402	-0.00545103	0.00293556	-0.000778826	-0.00096	0.00155363	-0.00190673	0.00483966	0.00160874	0.001524	0.00326442	-0.00197716	0.00110428	0.00045479	0.000711579	0.00540031	0.00217456	-0.000787021	0.00648586	0.003318
1.66667	0.00187651	0.00260086	0.00857683	-0.00273317	0.00258	0.00266004	0.000647012	0.00805122	-0.00223931	0.00227974	-0.000477076	-0.00542943	0.00290691	-0.000740106	-0.00093	0.001536	-0.00195847	0.00486443	0.00170889	0.001538	0.00331337	-0.00190649	0.00106583	0.000557791	0.000757624	0.0054084	0.00206748	-0.000629289	0.00668393	0.003383
2	0.00160199	0.00231622	0.00833404	-0.00299372	0.002315	0.00230437	0.000304964	0.00761572	-0.00258165	0.00191085	-0.00084438	-0.00552308	0.00261531	-0.00108508	-0.00121	0.00126322	-0.00224049	0.00455383	0.00154368	0.00128	0.00294381	-0.00221284	0.00077839	0.000310535	0.000454973	0.00511926	0.00180131	-0.000843136	0.00653227	0.003152
2.33333	0.00192121	0.00252664	0.0084541	-0.00274797	0.002538	0.00268665	0.000624036	0.00788033	-0.0022773	0.002228	-0.00046898	-0.00543099	0.00288777	-0.000820791	-0.00096	0.00164966	-0.00189608	0.00487541	0.00194304	0.001643	0.00330909	-0.00190513	0.00107679	0.000795488	0.000819059	0.00544897	0.00216805	-0.000541764	0.00711236	0.003547
2.66667	0.00194007	0.00261327	0.008616	-0.00270075	0.002617	0.00264366	0.000665391	0.00801102	-0.00220085	0.00228	-0.00041216	-0.00524518	0.00288645	-0.000797282	-0.00089	0.0017751	-0.001764	0.00493748	0.00216248	0.001778	0.00345885	-0.00183886	0.00107529	0.00107464	0.00094248	0.00558643	0.00228764	-0.000385549	0.00767777	0.003792
3	0.00191059	0.00260061	0.00859019	-0.00268691	0.002604	0.00263368	0.000634156	0.00797157	-0.00223335	0.002252	-0.000412865	-0.00527231	0.00282864	-0.00080969	-0.00092	0.00175914	-0.00167621	0.00500291	0.00244289	0.001882	0.00340072	-0.00186319	0.0010393	0.00125853	0.000959	0.00562038	0.00245307	-0.000165615	0.0085632	0.004118
3.33333	0.00190679	0.00258094	0.00860039	-0.00274854	0.002585	0.00257704	0.000586867	0.00791854	-0.00227002	0.002203	-0.000423446	-0.00525452	0.00284523	-0.000802747	-0.00091	0.00186234	-0.00163341	0.00508412	0.00290463	0.002054	0.00341777	-0.00191964	0.0010381	0.00166366	0.00105	0.00583731	0.00289974	5.32007e-07	0.00984927	0.004647
3.66667	0.00188895	0.00261653	0.00863129	-0.00270512	0.002608	0.00263642	0.000686865	0.00797832	-0.00220712	0.002274	-0.000429392	-0.00520691	0.00285607	-0.000781804	-0.00089	0.00197507	-0.00138259	0.00530078	0.0035678	0.002365	0.00352428	-0.00181348	0.0012384	0.00259925	0.001387	0.00611585	0.00341419	0.000507889	0.0119427	0.005495
4	0.00188502	0.0026008	0.00865071	-0.00271008	0.002607	0.00261742	0.000641543	0.00797876	-0.00224952	0.002247	-0.000468638	-0.00518953	0.00288811	-0.000787877	-0.00089	0.00218048	-0.00129431	0.00546747	0.00451163	0.002716	0.00346582	-0.00186088	0.00124386	0.00334964	0.00155	0.00642572	0.00415525	0.000921617	0.0149842	0.006622
4.33333	0.00189741	0.00262152	0.0086346	-0.00272935	0.002606	0.00259033	0.00066705	0.00795044	-0.00221825	0.002247	-0.000458363	-0.00515292	0.00291488	-0.000793968	-0.00087	0.00237911	-0.00105714	0.00568318	0.00594354	0.003237	0.00362635	-0.00178697	0.00120598	0.00520065	0.002062	0.0067918	0.00524438	0.00177595	0.0189599	0.008193
4.66667	0.00188841	0.00256522	0.00848746	-0.00275159	0.002547	0.00263086	0.000657327	0.00796912	-0.00230512	0.002238	-0.00059278	-0.00519498	0.00292677	-0.000787016	-0.00091	0.00266859	-0.000677651	0.00598329	0.00810631	0.00402	0.0036951	-0.0018032	0.00127207	0.00739376	0.002639	0.00752026	0.00674315	0.00275362	0.0250265	0.010511
5	0.00185448	0.00265065	0.00864156	-0.0027159	0.002608	0.00259688	0.000715357	0.00797709	-0.00223816	0.002263	-0.000557216	-0.00507971	0.00295743	-0.000767804	-0.00086	0.00300622	-0.000134187	0.00651831	0.011117	0.005127	0.00387887	-0.00175512	0.00135391	0.0107498	0.003557	0.00847665	0.00954137	0.00443067	0.0345385	0.014247
5.33333	0.00188299	0.00261905	0.00857938	-0.00270382	0.002594	0.0026484	0.000789273	0.00789231	-0.00223252	0.002274	-0.000837559	-0.00452284	0.00348162	-0.000727357	-0.00065	0.00358088	0.000506105	0.00716392	0.0150782	0.006582	0.00406308	-0.00168724	0.00147252	0.0152168	0.004766	0.0104797	0.0126181	0.00668657	0.0502379	0.020006
5.66667	0.00186826	0.00271487	0.00871795	-0.00266433	0.002659	0.00256607	0.000796295	0.00801746	-0.0022113	0.002292	-0.00076493	-0.00445589	0.00352623	-0.00073775	-0.00061	0.00436434	0.00156667	0.00825621	0.0205683	0.008689	0.00437563	-0.0015976	0.00160764	0.0209681	0.006338	0.0126376	0.018073	0.00994604	0.0691757	0.027458
6	0.00187725	0.00266675	0.00862643	-0.00270573	0.002616	0.00265662	0.000874191	0.00794687	-0.00222342	0.002314	-0.000881999	-0.00431535	0.00359801	-0.000714616	-0.00058	0.00566431	0.00306965	0.00951302	0.0298127	0.012015	0.00469938	-0.00149585	0.00184255	0.0293529	0.0086	0.015517	0.0254398	0.0143753	0.0903696	0.036425
6.33333	0.00183489	0.00269773	0.00860175	-0.00270715	0.002607	0.00260345	0.000894244	0.00791531	-0.00221393	0.0023	-0.000913259	-0.00440954	0.00361309	-0.000755004	-0.00062	0.00752607	0.00523942	0.0114823	0.0433811	0.016907	0.00531404	-0.00138292	0.00212593	0.0439601	0.012504	0.0195482	0.034732	0.0206134	0.112786	0.04692
6.66667	0.00184367	0.00277405	0.00863857	-0.00266732	0.002647	0.00263884	0.000851176	0.00797497	-0.00219861	0.002317	-0.00092572	-0.00450263	0.00353962	-0.000717283	-0.00065	0.0101529	0.00846225	0.0143708	0.059923	0.023227	0.00592223	-0.00122438	0.00250838	0.0617427	0.017237	0.025089	0.0497284	0.0307794	0.141867	0.061866
7	0.00186897	0.0027482	0.00854289	-0.00265038	0.002627	0.00271238	0.00092292	0.00790331	-0.00217393	0.002341	-0.00104526	-0.00436319	0.00363463	-0.000715547	-0.00062	0.0140095	0.012193	0.0179494	0.081377	0.031382	0.00700079	-0.000968827	0.00311976	0.0860291	0.023795	0.0332231	0.0683241	0.0447407	0.166861	0.078287
7.33333	0.0018442	0.00275635	0.00871942	-0.00270119	0.002655	0.00264669	0.000856187	0.00801911	-0.0022442	0.002319	-0.000976442	-0.0041991	0.00356433	-0.000760615	-0.00059	0.0190907	0.0170886	0.0223926	0.102057	0.040157	0.00834442	-0.000741945	0.00410377	0.109679	0.030346	0.044644	0.0865833	0.0608848	0.196447	0.09714
7.66667	0.00185251	0.00275061	0.00856703	-0.00270017	0.002617	0.0027301	0.000943973	0.00792767	-0.00219367	0.002352	-0.00110623	-0.00413609	0.00362571	-0.000707609	-0.00058	0.0258423	0.0233249	0.029781	0.126851	0.05145	0.0104025	-0.000330245	0.00541573	0.136577	0.038016	0.0582315	0.105533	0.081639	0.228943	0.118587
8	0.00183653	0.00276124	0.00854724	-0.00272802	0.002604	0.00272136	0.000932218	0.00789514	-0.00223272	0.002329	-0.00113293	-0.00402796	0.00359131	-0.000722952	-0.00057	0.0355196	0.0330718	0.0393062	0.159163	0.066765	0.0130957	0.000274287	0.00733508	0.169149	0.047463	0.073507	0.128827	0.103098	0.262911	0.142086
8.33333	0.00180195	0.00279108	0.00857423	-0.00275025	0.002604	0.00244574	0.000819744	0.00786276	-0.00227339	0.002214	-0.00120294	-0.00406711	0.00356417	-0.000727488	-0.00061	0.0499871	0.0462119	0.0527188	0.189926	0.084711	0.0163727	0.000975935	0.0099166	0.198968	0.056558	0.0928908	0.153663	0.125144	0.301964	0.168415
8.66667	0.0018684	0.00275815	0.00853544	-0.00272061	0.00261	0.00292789	0.000935533	0.00790846	-0.00222563	0.002387	-0.00132731	-0.00396308	0.00362131	-0.000709492	-0.00059	0.0687076	0.0632237	0.0709656	0.224686	0.106896	0.0201646	0.00201573	0.0132887	0.239695	0.068791	0.118305	0.179904	0.150383	0.345123	0.198429
9	0.00200309	0.00274766	0.00851154	-0.00273522	0.002632	0.00284254	0.000919905	0.00784261	-0.00225518	0.002337	-0.00135863	-0.00397626	0.00361626	-0.000734628	-0.00061	0.0912989	0.086179	0.0931884	0.263222	0.133472	0.0242144	0.00343128	0.0173264	0.28255	0.081881	0.142392	0.201683	0.174927	0.388414	0.226854
9.33333	0.00204066	0.00274876	0.00862838	-0.00275122	0.002667	0.00299536	0.000853699	0.0079564	-0.00228029	0.002381	-0.00153996	-0.00396664	0.00353946	-0.000815449	-0.0007	0.114026	0.108231	0.116154	0.304549	0.16074	0.0293978	0.00546235	0.0222546	0.32815	0.096316	0.164734	0.224535	0.195812	0.437517	0.25565
9.66667	0.00218989	0.00282613	0.0085681	-0.00275256	0.002708	0.00343442	0.00095823	0.00791956	-0.00223886	0.002518	-0.00164689	-0.00398549	0.00358323	-0.000723708	-0.00069	0.141508	0.13449	0.141873	0.326805	0.186169	0.0356513	0.00783928	0.0272194	0.371427	0.110534	0.186845	0.245993	0.220957	0.495517	0.287328
10	0.00229189	0.00282254	0.00859829	-0.00271047	0.002751	0.00344843	0.000899098	0.0079265	-0.00223424	0.00251	-0.00201588	-0.00398172	0.00359741	-0.000731634	-0.00078	0.175674	0.156623	0.174916	0.373696	0.220227	0.0439835	0.0107781	0.0331978	0.414728	0.125672	0.215684	0.267897	0.249866	0.567999	0.325361
10.3333	0.00228766	0.00272057	0.00846207	-0.00272746	0.002686	0.00385437	0.000930682	0.00781206	-0.00224961	0.002587	-0.00251962	-0.00398125	0.00357596	-0.000770498	-0.00092	0.20618	0.180786	0.209504	0.42825	0.25618	0.0561978	0.014053	0.0409684	0.460583	0.142951	0.242297	0.303969	0.271522	0.638811	0.36415
10.6667	0.0018234	0.00283241	0.00856406	-0.00272124	0.002625	0.00427865	0.000941859	0.00790794	-0.00219977	0.002732	-0.0025235	-0.00394582	0.00359501	-0.000708025	-0.0009	0.236727	0.209148	0.24393	0.497142	0.296737	0.0722724	0.0180224	0.05069	0.506064	0.161762	0.267308	0.333436	0.295139	0.701033	0.399229
11	0.00183494	0.00271906	0.0084014	-0.00273737	0.002555	0.00268144	0.000909082	0.00795909	-0.00225897	0.002323	-0.00143976	-0.00399033	0.00356223	-0.000743599	-0.00065	0.272643	0.241299	0.278078	0.570591	0.340653	0.0898892	0.0227558	0.0642672	0.557714	0.183657	0.296565	0.362033	0.323384	0.74673	0.432178
11.3333	0.00179245	0.00276902	0.008579	-0.00273985	0.0026	0.002615	0.000914654	0.00791782	-0.002235	0.002303	-0.00138784	-0.00400001	0.00355775	-0.000745318	-0.00064	0.305	0.266094	0.306462	0.637679	0.378809	0.107949	0.028247	0.0813225	0.621027	0.209636	0.323188	0.390453	0.346652	0.785282	0.461394
11.6667	0.00177571	0.00273721	0.00857964	-0.00273946	0.002588	0.00259343	0.000908365	0.00788062	-0.00223732	0.002286	-0.00145028	-0.00404085	0.00352048	-0.000758768	-0.00068	0.342604	0.29329	0.347606	0.69655	0.420013	0.127377	0.0357062	0.100875	0.693909	0.239467	0.351697	0.428478	0.365623	0.816231	0.490507
12	0.00178983	0.00276308	0.00851917	-0.00270574	0.002592	0.00279095	0.000926655	0.00783228	-0.00219207	0.002339	-0.00140378	-0.00402008	0.00356874	-0.000734864	-0.00065	0.383486	0.32531	0.389808	0.739814	0.459604	0.14838	0.0486373	0.136724	0.735064	0.267201	0.380432	0.495449	0.391397	0.850617	0.529474
12.3333	0.00172174	0.00270311	0.00857739	-0.00274677	0.002564	0.00258433	0.00090028	0.00786788	-0.0022419	0.002278	-0.00132143	-0.00411462	0.00352156	-0.000766807	-0.00067	0.414596	0.350349	0.436423	0.769237	0.492652	0.171142	0.0667986	0.149782	0.770059	0.289445	0.414153	0.560124	0.417327	0.8789	0.567626
12.6667	0.00174071	0.00268403	0.00840977	-0.00273845	0.002524	0.0026175	0.000942013	0.00790748	-0.00223843	0.002307	-0.00134054	-0.00409748	0.00359683	-0.000725726	-0.00064	0.465164	0.380167	0.48053	0.801398	0.531815	0.193783	0.082031	0.166936	0.797202	0.309988	0.446106	0.623836	0.441669	0.908337	0.604987
13	0.0017537	0.00273053	0.00854813	-0.00274194	0.002573	0.00253838	0.000945183	0.00786148	-0.00221811	0.002282	-0.00150622	-0.00420518	0.00356503	-0.000730449	-0.00072	0.501808	0.425979	0.534207	0.829809	0.572951	0.215102	0.100546	0.19212	0.824317	0.333021	0.490991	0.675817	0.469199	0.919021	0.638757
13.3333	0.00167224	0.00262658	0.008379	-0.00277722	0.002475	0.00257213	0.000916828	0.00771657	-0.00226775	0.002234	-0.00159334	-0.00420067	0.0035285	-0.000795167	-0.00077	0.537703	0.499732	0.584133	0.85851	0.62002	0.237428	0.123134	0.218681	0.848286	0.356882	0.560233	0.718333	0.504782	0.94412	0.681867
13.6667	0.00166341	0.00263029	0.00839961	-0.00277385	0.00248	0.00263589	0.000993348	0.007789	-0.00222904	0.002297	-0.00161279	-0.00426897	0.00355506	-0.000764631	-0.00077	0.58188	0.568616	0.626942	0.880473	0.664478	0.261648	0.143138	0.256422	0.871278	0.383121	0.643953	0.752654	0.571743	0.957759	0.731527
14	0.00161688	0.00261249	0.00837884	-0.00278874	0.002455	0.00256224	0.000905908	0.00770421	-0.00225348	0.00223	-0.00162489	-0.00434019	0.00352288	-0.000758541	-0.0008	0.619648	0.624032	0.694346	0.902107	0.710033	0.286066	0.164618	0.310847	0.891069	0.41315	0.689162	0.785615	0.620751	0.974508	0.767509
14.3333	0.00157501	0.00266853	0.00846929	-0.00274507	0.002492	0.00247265	0.000921263	0.00783584	-0.00222614	0.002251	-0.00156667	-0.00429543	0.00354576	-0.000755527	-0.00077	0.665731	0.676713	0.742612	0.921518	0.751643	0.305162	0.188698	0.383921	0.90737	0.446288	0.734259	0.813612	0.647686	0.986405	0.79549
14.6667	0.00160553	0.002586	0.0084246	-0.00279487	0.002455	0.00239543	0.00094316	0.00776763	-0.00224403	0.002216	-0.00153366	-0.00427227	0.00355198	-0.00077398	-0.00076	0.712882	0.7335	0.777909	0.939993	0.791071	0.327271	0.206628	0.455644	0.923452	0.478249	0.778574	0.840622	0.675092	0.997203	0.822873
15	0.0015382	0.00260325	0.00848497	-0.00279829	0.002457	0.00243909	0.000901473	0.00779686	-0.00226606	0.002218	-0.00159882	-0.00442313	0.00355102	-0.000800645	-0.00082	0.754627	0.771522	0.810374	0.948439	0.821241	0.348616	0.226941	0.506687	0.93741	0.504914	0.812831	0.868052	0.69921	1.00608	0.846542
15.3333	0.00147811	0.00256339	0.00832258	-0.00282164	0.002386	0.00230602	0.000927125	0.00771707	-0.00227046	0.00217	-0.00154993	-0.0045392	0.00348664	-0.000774837	-0.00084	0.79026	0.80636	0.832729	0.962857	0.848052	0.370905	0.245299	0.56303	0.94574	0.531243	0.849371	0.895043	0.724444	1.01554	0.871099
15.6667	0.00148748	0.00252272	0.00850788	-0.00277942	0.002435	0.00245625	0.000932166	0.0078686	-0.0022325	0.002256	-0.0016536	-0.00454307	0.00353952	-0.000765911	-0.00086	0.821228	0.843681	0.85454	0.970413	0.872466	0.390919	0.26448	0.609311	0.937685	0.550599	0.878291	0.909747	0.747232	1.02221	0.88937
16	0.00125683	0.00221975	0.00813374	-0.00307704	0.002133	0.0019984	0.000577347	0.00737749	-0.00259761	0.001839	-0.0019323	-0.00461251	0.0032073	-0.00107639	-0.0011	0.83747	0.874035	0.893856	0.979641	0.896251	0.409468	0.282524	0.6432	0.94618	0.570343	0.906624	0.919501	0.768938	1.02506	0.90503
16.3333	0.00146838	0.00246944	0.00832281	-0.00279866	0.002365	0.00225152	0.000902698	0.00789735	-0.00225032	0.0022	-0.00157869	-0.00469254	0.00351466	-0.000755716	-0.00088	0.855508	0.903422	0.908303	0.983361	0.912649	0.426721	0.29979	0.677035	0.954163	0.589427	0.929688	0.928821	0.788709	1.02865	0.918966
16.6667	0.00146776	0.00248772	0.00828958	-0.0027846	0.002365	0.00244889	0.000898403	0.00785543	-0.00224905	0.002238	-0.00152312	-0.00474218	0.00353312	-0.000776323	-0.00088	0.873435	0.925678	0.938066	0.990834	0.932003	0.441151	0.318033	0.70569	0.956773	0.605412	0.94515	0.937628	0.803773	1.03311	0.929914
17	0.00118493	0.00220693	0.00798679	-0.0030596	0.00208	0.00212574	0.000549752	0.00750659	-0.00256486	0.001904	-0.00200109	-0.00503559	0.0032353	-0.00104343	-0.00121	0.909092	0.944218	0.960263	0.993436	0.951752	0.454406	0.335364	0.724379	0.961672	0.618955	0.956262	0.941457	0.814251	1.03577	0.936935
17.3333	0.00141353	0.00247592	0.00838999	-0.00287814	0.00235	0.00232494	0.000907566	0.00777316	-0.00229348	0.002178	-0.00171241	-0.00483134	0.00350831	-0.000835753	-0.00097	0.935907	0.959769	0.981423	0.997257	0.968589	0.468074	0.351001	0.739602	0.963158	0.630459	0.963989	0.949326	0.825774	1.03859	0.944419
17.6667	0.00151192	0.00248136	0.00843676	-0.00282698	0.002401	0.00240273	0.000973342	0.00783868	-0.00219922	0.002254	-0.00166872	-0.0047981	0.00357133	-0.000776473	-0.00092	0.96384	0.971657	0.992248	0.999951	0.981924	0.480906	0.366132	0.758108	0.964897	0.642511	0.970882	0.955749	0.837318	1.04218	0.951532
18	0.00146728	0.00245635	0.008378	-0.00287515	0.002357	0.00231347	0.000898475	0.00775482	-0.00226334	0.002176	-0.00171092	-0.00484388	0.00351312	-0.000839297	-0.00097	0.984802	0.980838	1.00081	1.00149	0.991986	0.491659	0.380551	0.774215	0.966627	0.653263	0.979346	0.961211	0.84871	1.04391	0.958294
18.3333	0.00146614	0.00247608	0.00833037	-0.00283745	0.002359	0.00245079	0.000884851	0.00791076	-0.00226427	0.002246	-0.00164098	-0.00482389	0.00353285	-0.000803729	-0.00093	1.00425	0.986314	1.0224	1.00285	1.00395	0.51653	0.39284	0.786308	0.972751	0.667107	0.984769	0.966525	0.859095	1.04722	0.964402
18.6667	0.00143169	0.00244792	0.0082888	-0.00287457	0.002323	0.00225076	0.000866795	0.00792817	-0.00228598	0.00219	-0.0017042	-0.00485711	0.00348513	-0.000811922	-0.00097	1.01888	0.991773	1.03122	1.00246	1.01109	0.557846	0.404921	0.797444	0.975119	0.683833	0.990345	0.970323	0.8683	1.05039	0.969839
19	0.00141427	0.00237088	0.00826041	-0.00287974	0.002291	0.00241328	0.000832772	0.00786593	-0.00230838	0.002201	-0.00168821	-0.00487225	0.00347913	-0.000830405	-0.00098	1.03442	0.994968	1.03326	1.0059	1.01714	0.573714	0.416772	0.806626	0.97926	0.694093	0.993969	0.973171	0.875976	1.0538	0.974229
19.3333	0.00138709	0.00235409	0.00822785	-0.00289429	0.002269	0.00237769	0.000838144	0.00784441	-0.00230996	0.002188	-0.00171849	-0.00491032	0.00345599	-0.000855231	-0.00101	1.04538	0.999218	1.03908	1.00733	1.02275	0.591613	0.425984	0.814687	0.980537	0.703205	0.998819	0.980099	0.883952	1.05658	0.979862
19.6667	0.00137135	0.00233366	0.00820867	-0.00291359	0.00225	0.00215596	0.000925158	0.00785241	-0.00230204	0.002158	-0.0017094	-0.00491798	0.00347267	-0.0008787	-0.00101	1.05481	1.00421	1.04311	1.00841	1.02764	0.613236	0.435133	0.821927	0.984512	0.713702	1.00418	0.983294	0.892849	1.0597	0.985006
20	0.00141211	0.00236738	0.00832552	-0.00291075	0.002299	0.00223648	0.000892906	0.00792772	-0.00229829	0.00219	-0.00178901	-0.00494454	0.00346635	-0.000880113	-0.00104	1.06213	1.00803	1.04878	1.01237	1.03283	0.632965	0.443994	0.828547	0.991241	0.724187	1.00901	0.986674	0.899099	1.06439	0.989791
20.3333	0.000760764	0.00209249	0.00615332	-0.00311244	0.001474	0.00151107	0.000529957	0.00545804	-0.00266563	0.001208	-0.00223203	-0.00521518	0.00316551	-0.00122058	-0.00138	1.06653	1.01416	1.05239	1.01412	1.0368	0.655978	0.451134	0.835295	0.995247	0.734414	1.01152	0.991917	0.907354	1.06761	0.9946
20.6667	0.000999485	0.00232828	0.00634556	-0.00293456	0.001685	0.00178395	0.000751193	0.00575915	-0.00240425	0.001473	-0.00191827	-0.00493016	0.00342695	-0.000991369	-0.0011	1.07083	1.01664	1.05852	1.01757	1.04089	0.680256	0.459697	0.842297	0.998479	0.745182	1.01568	0.997832	0.915034	1.07156	1.00003
21	0.000621304	0.00194099	0.0059742	-0.00331636	0.001305	0.00121575	0.000372722	0.0053376	-0.00287251	0.001013	-0.00234563	-0.00488884	0.00296597	-0.00136953	-0.00141	1.07417	1.01996	1.06169	1.02129	1.04428	0.699446	0.464711	0.848907	1.00084	0.753477	1.01963	0.997171	0.920221	1.0744	1.00286
21.3333	0.000992274	0.00234648	0.00606898	-0.00292586	0.00162	0.00166827	0.000839256	0.00563237	-0.00241714	0.001431	-0.00189436	-0.00497388	0.003395	-0.000992091	-0.00112	1.07885	1.0251	1.05563	1.02799	1.04689	0.714734	0.470801	0.854685	1.00664	0.761714	1.02484	1.00257	0.927474	1.0786	1.00837
21.6667	0.000938715	0.00232845	0.00609942	-0.00298164	0.001596	0.00175783	0.000801809	0.00553003	-0.00241715	0.001418	-0.00204441	-0.00471965	0.0033798	-0.00102226	-0.0011	1.08026	1.0272	1.05918	1.03281	1.04986	0.730523	0.477325	0.85956	1.00972	0.769282	1.0296	1.00675	0.932613	1.0822	1.01279
22	0.000681526	0.00204123	0.00582597	-0.00317945	0.001342	0.00138287	0.0004736	0.00515806	-0.00273481	0.00107	-0.0021313	-0.00480653	0.00307549	-0.00129771	-0.00129	1.08129	1.0306	1.06324	1.03301	1.05204	0.74403	0.483452	0.870614	1.01317	0.777816	1.03308	1.01029	0.937408	1.08505	1.01646
22.3333	0.0009404	0.00227729	0.00616122	-0.0029375	0.00161	0.00175589	0.000802426	0.00554453	-0.00244818	0.001414	-0.00192986	-0.00479383	0.00334759	-0.00102431	-0.0011	1.08651	1.0338	1.06739	1.03825	1.05649	0.756761	0.489567	0.874916	1.01715	0.784599	1.03743	1.01303	0.943257	1.0869	1.02015
22.6667	0.000639584	0.00204242	0.00581523	-0.00326683	0.001308	0.00135891	0.00059019	0.0051313	-0.00274681	0.001083	-0.00220126	-0.00495554	0.00305149	-0.00129849	-0.00135	1.08776	1.03743	1.06606	1.04178	1.05826	0.768607	0.496838	0.876864	1.01907	0.790344	1.03885	1.01738	0.947579	1.09071	1.02363
23	0.000930234	0.00226315	0.00612878	-0.00297324	0.001587	0.00170858	0.000850249	0.00549492	-0.00246388	0.001397	-0.00209955	-0.00457004	0.00333639	-0.00106008	-0.0011	1.09151	1.04173	1.07544	1.04697	1.06391	0.780613	0.503112	0.880492	1.02456	0.797194	1.04151	1.02237	0.953184	1.09351	1.02764
23.3333	0.00068472	0.00200087	0.00577532	-0.00325093	0.001302	0.00121785	0.000600589	0.00521556	-0.00281067	0.001056	-0.00233524	-0.00460098	0.00303134	-0.00132687	-0.00131	1.09302	1.04369	1.07657	1.04914	1.0656	0.791238	0.508735	0.887553	1.02953	0.804264	1.04503	1.02203	0.956627	1.09559	1.02982
23.6667	0.000936944	0.00230646	0.00616436	-0.00300296	0.001601	0.00166952	0.000875567	0.00549514	-0.0024382	0.001401	-0.00196151	-0.00466246	0.00333237	-0.00105836	-0.00109	1.09588	1.04655	1.07553	1.05495	1.06823	0.80291	0.51233	0.893063	1.03432	0.810657	1.04792	1.02596	0.960872	1.09878	1.03338
24	0.000600206	0.00199955	0.0057713	-0.00327234	0.001275	0.00124326	0.000596576	0.00524858	-0.00279573	0.001073	-0.0023888	-0.004554	0.00297875	-0.00136565	-0.00133	1.09912	1.04818	1.07352	1.05801	1.06971	0.811111	0.51839	0.897701	1.04022	0.816857	1.05148	1.02985	0.964254	1.10186	1.03686
24.3333	0.000947836	0.00224596	0.00604778	-0.00306411	0.001544	0.00169664	0.000867644	0.00554221	-0.00249344	0.001403	-0.0020299	-0.0044506	0.00330658	-0.00107905	-0.00106	1.10221	1.05045	1.08678	1.0633	1.07569	0.82097	0.523467	0.900188	1.04289	0.821879	1.05534	1.03321	0.968785	1.10408	1.04035
24.6667	0.000616999	0.00198172	0.00580447	-0.0032897	0.001278	0.00128742	0.000489233	0.0050934	-0.0028259	0.001011	-0.00227702	-0.00447808	0.00297749	-0.00135556	-0.00128	1.1061	1.05201	1.08949	1.06529	1.07822	0.829035	0.526895	0.905962	1.04775	0.827411	1.06001	1.03923	0.971231	1.10698	1.04436
25	0.000605425	0.00198257	0.00774559	-0.00331979	0.001753	0.00108164	0.000508237	0.00751808	-0.00283135	0.001569	-0.00228794	-0.0052541	0.0030347	-0.00123242	-0.00143	1.11032	1.05539	1.08677	1.06817	1.08016	0.837689	0.532473	0.905568	1.04976	0.831372	1.06266	1.0428	0.976031	1.11036	1.04796
25.3333	0.000840388	0.00224263	0.00813209	-0.003051	0.002041	0.00156715	0.00092112	0.00783482	-0.00248182	0.00196	-0.00215714	-0.00496946	0.00322829	-0.000959104	-0.00121	1.11382	1.06017	1.09524	1.0707	1.08498	0.843188	0.536896	0.912081	1.05386	0.836507	1.06362	1.04387	0.979907	1.1144	1.05045
25.6667	0.000895674	0.002239	0.00807611	-0.00309465	0.002029	0.0014835	0.00089617	0.00800815	-0.00250561	0.001971	-0.00207179	-0.00483044	0.00324796	-0.00097869	-0.00116	1.11539	1.06172	1.09954	1.07853	1.08879	0.849701	0.540989	0.910692	1.05826	0.83991	1.06742	1.04621	0.98459	1.11648	1.05368
26	0.000631884	0.00194517	0.00778229	-0.00337204	0.001747	0.00112272	0.000581631	0.00762165	-0.0028312	0.001624	-0.00242337	-0.00486669	0.00294336	-0.00127622	-0.00141	1.12044	1.06363	1.0968	1.07968	1.09014	0.856946	0.545706	0.913759	1.0613	0.844428	1.07309	1.05059	0.989133	1.11822	1.05776
26.3333	0.000835671	0.00221155	0.00798391	-0.00309307	0.001985	0.00156474	0.000980908	0.00787455	-0.00252535	0.001974	-0.00202202	-0.00444855	0.00324149	-0.000993935	-0.00106	1.11566	1.0655	1.1049	1.08193	1.092	0.863406	0.550031	0.920759	1.06639	0.850146	1.07315	1.05299	0.992188	1.121	1.05983
26.6667	0.000811233	0.00217875	0.00794586	-0.00310775	0.001957	0.00144414	0.000915933	0.00779006	-0.00254493	0.001901	-0.00221418	-0.00429232	0.00322305	-0.00103656	-0.00108	1.1214	1.06847	1.10598	1.08518	1.09526	0.867198	0.553941	0.926235	1.06792	0.853823	1.07782	1.05525	0.996206	1.12462	1.06347
27	0.000571683	0.00195216	0.00770134	-0.00335366	0.001718	0.00104832	0.000707308	0.00754498	-0.00285102	0.001612	-0.00256999	-0.00426415	0.00295936	-0.00126296	-0.00128	1.12278	1.07046	1.10588	1.0881	1.0968	0.873551	0.558648	0.928305	1.07145	0.857988	1.07873	1.05786	0.99801	1.12699	1.0654
27.3333	0.000821068	0.00222169	0.00795304	-0.00308373	0.001978	0.00130687	0.000939787	0.00780103	-0.00250714	0.001885	-0.00222365	-0.00407877	0.00321738	-0.00101323	-0.00102	1.12698	1.07381	1.11014	1.09235	1.10082	0.878165	0.563519	0.930731	1.07489	0.861827	1.08216	1.05948	1.00203	1.12978	1.06836
27.6667	0.00081655	0.00215838	0.00800045	-0.00316325	0.001953	0.00135414	0.000971761	0.00787334	-0.0025617	0.001909	-0.00233047	-0.00416421	0.00323913	-0.00105722	-0.00108	1.1277	1.07544	1.11297	1.09187	1.10199	0.883772	0.567318	0.933313	1.07785	0.865562	1.08583	1.06281	1.00398	1.13343	1.07151
28	0.0005615	0.00192997	0.00774512	-0.00339339	0.001711	0.00103322	0.000707531	0.00757306	-0.00287486	0.00161	-0.00246172	-0.00443505	0.00294285	-0.0012648	-0.0013	1.12848	1.07604	1.11664	1.09764	1.1047	0.887833	0.571123	0.935593	1.07957	0.868531	1.08744	1.06363	1.00671	1.13647	1.07356
28.3333	0.000747322	0.00216427	0.00803862	-0.0031592	0.001948	0.00138753	0.0010493	0.00798026	-0.00257127	0.001961	-0.00224023	-0.00417904	0.00317038	-0.00103799	-0.00107	1.12932	1.07654	1.11771	1.09921	1.1057	0.893588	0.573359	0.939785	1.08297	0.872426	1.08995	1.066	1.01027	1.13963	1.07646
28.6667	0.000797141	0.00212846	0.00801407	-0.00318879	0.001938	0.00151421	0.0010045	0.00790152	-0.00260521	0.001954	-0.0022093	-0.00394262	0.00319426	-0.00104779	-0.001	1.13048	1.07792	1.12029	1.10239	1.10777	0.89764	0.576967	0.941542	1.08629	0.875609	1.09138	1.06906	1.01387	1.14249	1.0792
29	0.000360154	0.00176345	0.00748872	-0.00355482	0.001514	0.000945449	0.000421201	0.00726379	-0.00305304	0.001394	-0.00277881	-0.00367556	0.00275699	-0.0014498	-0.00129	1.13003	1.07901	1.11681	1.10472	1.10764	0.900597	0.579809	0.944913	1.08863	0.878486	1.09405	1.07055	1.01557	1.14479	1.08124
29.3333	0.000775895	0.00210372	0.0080183	-0.00321574	0.001921	0.00149989	0.00094553	0.00789282	-0.0026151	0.001931	-0.00239426	-0.00375661	0.00320306	-0.00108183	-0.00101	1.13267	1.08149	1.12155	1.1064	1.11053	0.907163	0.582621	0.947962	1.09139	0.882284	1.09738	1.07269	1.01855	1.14812	1.08418
29.6667	0.000767855	0.0020967	0.00799693	-0.00319006	0.001918	0.00132318	0.000992713	0.00793628	-0.00261081	0.00191	-0.00224406	-0.00360768	0.00317868	-0.0010554	-0.00093	1.13349	1.08276	1.123	1.11097	1.11255	0.910428	0.585299	0.951976	1.09474	0.885611	1.09983	1.07339	1.02154	1.15093	1.08642
30	0.000488273	0.00183853	0.00758207	-0.00343958	0.001617	0.00104822	0.000549065	0.00743055	-0.00293757	0.001523	-0.00566888	-0.00373282	0.00290248	-0.00135619	-0.00196	1.13711	1.08356	1.1226	1.11075	1.1135	0.914095	0.587064	0.953531	1.0972	0.887974	1.10109	1.07577	1.02371	1.15372	1.08857
30.3333	0.000765227	0.00207564	0.00793394	-0.00320714	0.001892	0.00126423	0.000936006	0.0078794	-0.00260996	0.001867	-0.00539885	-0.00375206	0.0031672	-0.00108021	-0.00177	1.14034	1.08495	1.12651	1.11838	1.11755	0.920502	0.589351	0.958254	1.09917	0.891819	1.10434	1.07705	1.02629	1.15782	1.09138
30.6667	0.000715425	0.0020639	0.00784294	-0.00323871	0.001846	0.00135474	0.00101414	0.00798678	-0.00259122	0.001941	-0.00538546	-0.00363205	0.00314211	-0.00111687	-0.00175	1.13672	1.08621	1.13008	1.11959	1.11815	0.925183	0.592826	0.958471	1.10166	0.894535	1.10494	1.07893	1.02921	1.16029	1.09334
31	0.000441664	0.0018533	0.00756684	-0.0034842	0.001594	0.00104163	0.000734916	0.00741443	-0.00289126	0.001575	-0.00566279	-0.00347549	0.00289264	-0.00135147	-0.0019	1.13901	1.08763	1.12838	1.12347	1.11962	0.928352	0.59463	0.960442	1.10139	0.896204	1.10624	1.08041	1.0317	1.16328	1.09541
31.3333	0.000704158	0.00204166	0.00795786	-0.00324955	0.001864	0.00129574	0.000919269	0.00789806	-0.00267568	0.001859	-0.0053838	-0.00365297	0.0031381	-0.00109761	-0.00175	1.14328	1.08898	1.13442	1.1263	1.12324	0.933445	0.596158	0.964477	1.10446	0.899635	1.1088	1.08199	1.03528	1.16743	1.09837
31.6667	0.00070309	0.00207759	0.00795838	-0.00323078	0.001877	0.00130587	0.000966796	0.00791924	-0.00260864	0.001896	-0.00533971	-0.00357674	0.00314996	-0.00110111	-0.00172	1.13806	1.08999	1.1354	1.12602	1.12237	0.936827	0.598411	0.968084	1.10476	0.902021	1.11081	1.08351	1.03755	1.17004	1.10047
32	0.000461238	0.00178455	0.00765625	-0.00348086	0.001605	0.000917425	0.000621546	0.0075193	-0.00291891	0.001535	-0.00566504	-0.00354376	0.0028774	-0.0013469	-0.00192	1.1408	1.09103	1.1347	1.12874	1.12382	0.925838	0.599361	0.972657	1.10535	0.900802	1.11265	1.08447	1.03851	1.17205	1.10192
32.3333	0.000667226	0.00201915	0.0078179	-0.00321843	0.001821	0.00132027	0.000835658	0.00773573	-0.00259848	0.001823	-0.00544299	-0.00357491	0.0031439	-0.00114227	-0.00175	1.14472	1.09246	1.13261	1.13203	1.12546	0.930748	0.602407	0.973063	1.10633	0.903137	1.1142	1.08626	1.04083	1.17416	1.10386
32.6667	0.000714567	0.0019785	0.00789108	-0.00326497	0.00183	0.00123285	0.000915848	0.00786989	-0.00264641	0.001843	-0.00541242	-0.00350435	0.00311897	-0.00114089	-0.00173	1.14887	1.09327	1.13808	1.13441	1.12866	0.931419	0.603394	0.977886	1.10815	0.905211	1.11637	1.08795	1.04406	1.1748	1.1058
33	0.000416552	0.00174291	0.00759825	-0.00351938	0.00156	0.00104666	0.000566447	0.00748028	-0.0029791	0.001529	-0.00574415	-0.0035279	0.00283688	-0.00139445	-0.00196	1.14316	1.09447	1.14258	1.13451	1.12868	0.934656	0.607236	0.97685	1.11022	0.90724	1.11842	1.08979	1.04497	1.17541	1.10715
33.3333	0.000661907	0.00197804	0.00782665	-0.00332058	0.001787	0.00128505	0.000775531	0.00771199	-0.00265535	0.001779	-0.00544064	-0.00365647	0.00314905	-0.00117619	-0.00178	1.14533	1.09613	1.14079	1.14022	1.13062	0.936634	0.608271	0.981633	1.1103	0.909209	1.12037	1.09124	1.04721	1.17628	1.10877
33.6667	0.000672662	0.00196786	0.00786706	-0.00327728	0.001808	0.00116611	0.000866139	0.0077806	-0.00265772	0.001789	-0.00543972	-0.00362738	0.00311141	-0.00114715	-0.00178	1.14545	1.09714	1.14672	1.14021	1.13238	0.939744	0.612278	0.979667	1.11106	0.910687	1.12203	1.09237	1.04906	1.17663	1.11002
34	0.0003518	0.00170175	0.00751018	-0.00357291	0.001498	0.000759742	0.000530145	0.00739602	-0.00301439	0.001418	-0.00581906	-0.00358038	0.00278596	-0.00144227	-0.00201	1.14593	1.09821	1.14253	1.13817	1.13121	0.941618	0.612583	0.985359	1.10988	0.91236	1.12291	1.09287	1.04985	1.17707	1.11068
34.3333	0.000664163	0.00195629	0.00784366	-0.00328391	0.001795	0.00111299	0.000838984	0.00776733	-0.00267814	0.00176	-0.00547021	-0.00361329	0.00308512	-0.00117259	-0.00179	1.14732	1.0996	1.1446	1.13761	1.13228	0.941206	0.61617	0.98524	1.11141	0.913507	1.12517	1.09503	1.05094	1.17808	1.1123
34.6667	0.000642328	0.00194853	0.00779262	-0.00334248	0.00176	0.0012465	0.000793227	0.00767589	-0.00268192	0.001758	-0.00551528	-0.00359241	0.00311953	-0.00120599	-0.0018	1.14846	1.10085	1.14614	1.13807	1.13338	0.945364	0.619097	0.988399	1.11062	0.915871	1.12648	1.09507	1.05157	1.17831	1.11286
35	0.000381018	0.0017125	0.00749146	-0.0035197	0.001516	0.000954675	0.000492902	0.00735982	-0.00297105	0.001459	-0.00574176	-0.00360269	0.00282627	-0.00142227	-0.00199	1.14711	1.10202	1.14975	1.14085	1.13494	0.946658	0.622475	0.983228	1.11349	0.916462	1.12708	1.0965	1.05207	1.17831	1.11349
35.3333	0.000624944	0.00195651	0.00786471	-0.00330045	0.001786	0.00117766	0.000879386	0.00784898	-0.00269701	0.001802	-0.00551068	-0.0036225	0.0030755	-0.00114616	-0.0018	1.15109	1.10327	1.14198	1.13964	1.134	0.949333	0.622741	0.986375	1.11188	0.917581	1.12789	1.09759	1.0531	1.17912	1.11443
35.6667	0.000594584	0.00193498	0.00773069	-0.00333086	0.001732	0.00119464	0.000724159	0.00763176	-0.00265392	0.001724	-0.00554798	-0.00363824	0.00307678	-0.00119431	-0.00183	1.1538	1.10424	1.15294	1.14172	1.13818	0.951401	0.625713	0.987002	1.11242	0.919133	1.12895	1.09873	1.05395	1.17918	1.1152
36	0.000368893	0.00170294	0.00753451	-0.00354568	0.001515	0.000958861	0.000484071	0.00743235	-0.00299275	0.001471	-0.00582568	-0.00358612	0.00281182	-0.00140902	-0.002	1.15563	1.10509	1.15042	1.13982	1.13774	0.953395	0.629614	0.991484	1.11309	0.921895	1.13016	1.09866	1.05438	1.1792	1.1156
36.3333	0.000588598	0.00194983	0.00774495	-0.00329941	0.001746	0.00123003	0.000716195	0.00767615	-0.00267684	0.001736	-0.00556482	-0.00371329	0.00307971	-0.00118214	-0.00185	1.15091	1.10661	1.14782	1.14119	1.13663	0.953093	0.632495	0.99185	1.1126	0.922509	1.13051	1.0994	1.0556	1.17957	1.11627
36.6667	0.000551817	0.0019607	0.00786234	-0.00333292	0.00176	0.0013013	0.000820369	0.0078161	-0.00273376	0.001801	-0.00555166	-0.00360024	0.00306595	-0.00119181	-0.00182	1.15284	1.10783	1.15534	1.14028	1.13907	0.952607	0.636162	0.991907	1.11256	0.923309	1.13155	1.10045	1.05671	1.17907	1.11695
37	0.000379881	0.00167974	0.0074293	-0.00362832	0.001465	0.000882964	0.00042012	0.00733072	-0.00296397	0.001417	-0.00586499	-0.00367485	0.0027529	-0.00145719	-0.00206	1.15296	1.10848	1.15578	1.13904	1.13906	0.954146	0.638415	0.991906	1.11316	0.924406	1.1321	1.10071	1.05728	1.17849	1.11715
37.3333	0.000548329	0.00195559	0.00771846	-0.0033029	0.00173	0.00117799	0.000740013	0.00767709	-0.00266022	0.001734	-0.00560629	-0.00364672	0.00303692	-0.00117803	-0.00185	1.15363	1.10973	1.15405	1.14359	1.14025	0.959035	0.640404	0.994622	1.11235	0.926604	1.13221	1.1021	1.05821	1.17866	1.1178
37.6667	0.000543148	0.0019317	0.00768784	-0.00335922	0.001701	0.00110742	0.000670498	0.00759391	-0.00272008	0.001663	-0.00558518	-0.00366544	0.00304978	-0.00121197	-0.00185	1.15736	1.11071	1.16111	1.14183	1.14275	0.958634	0.645066	0.99261	1.11238	0.927172	1.13326	1.10228	1.05871	1.17834	1.11815
38	0.000298763	0.00162	0.00748489	-0.00364413	0.00144	0.000716536	0.000406792	0.00741396	-0.00305047	0.001372	-0.00589732	-0.00374968	0.00273666	-0.00151278	-0.00211	1.15854	1.11117	1.15968	1.13912	1.14213	0.960671	0.646404	0.99353	1.11331	0.928478	1.13322	1.10235	1.05954	1.17749	1.11815
38.3333	0.000596788	0.00192818	0.00784799	-0.00334628	0.001757	0.00110828	0.000776226	0.00783978	-0.00274349	0.001745	-0.0056035	-0.0040322	0.00303732	-0.00122351	-0.00196	1.1592	1.11212	1.16548	1.14237	1.14479	0.959933	0.648835	0.992923	1.11311	0.928701	1.13484	1.10386	1.06064	1.17727	1.11915
38.6667	0.000532562	0.00187419	0.00771677	-0.0033518	0.001693	0.00120471	0.000710938	0.00769764	-0.00270414	0.001727	-0.00566212	-0.0040233	0.00301089	-0.00120317	-0.00197	1.16086	1.11249	1.16445	1.14252	1.14508	0.963085	0.650306	0.995524	1.11313	0.930511	1.1351	1.1041	1.06138	1.17665	1.11931
39	0.000260273	0.00165298	0.00741261	-0.00358687	0.001435	0.000826318	0.000367076	0.00728351	-0.00300414	0.001368	-0.00591398	-0.00413974	0.00278111	-0.0014847	-0.00219	1.16174	1.11299	1.15988	1.13777	1.1431	0.96209	0.652216	0.997141	1.11102	0.930617	1.1355	1.10399	1.06136	1.17596	1.1192
39.3333	0.00052835	0.00188769	0.00774098	-0.00336677	0.001698	0.00120385	0.000701328	0.00772214	-0.00271527	0.001728	-0.00562064	-0.00431799	0.00302919	-0.00123238	-0.00204	1.16253	1.11394	1.16042	1.138	1.14372	0.96371	0.655611	0.996184	1.11198	0.931871	1.13661	1.10532	1.06257	1.17577	1.12007
39.6667	0.000542032	0.00186349	0.00778719	-0.00338009	0.001703	0.00105532	0.000701947	0.00778452	-0.00275115	0.001698	-0.00564384	-0.00441288	0.00300154	-0.00122378	-0.00207	1.15812	1.11468	1.16548	1.13832	1.14415	0.965057	0.656282	0.9978	1.11247	0.932902	1.13723	1.1062	1.06319	1.17543	1.12051
40	0.000233491	0.00164554	0.0073774	-0.00361995	0.001409	0.000839026	0.000342227	0.00731043	-0.00301342	0.00137	-0.00597154	-0.00447459	0.00272505	-0.00148673	-0.0023	1.16154	1.1151	1.16659	1.13994	1.14579	0.967341	0.659913	0.998467	1.11105	0.934193	1.13807	1.10614	1.06341	1.17373	1.12034
40.3333	0.000450638	0.00187341	0.0076732	-0.00340833	0.001647	0.00111691	0.000577659	0.00764641	-0.00272963	0.001653	-0.0056363	-0.00448587	0.00301707	-0.00126326	-0.00209	1.16063	1.11619	1.16546	1.14111	1.14585	0.968405	0.66182	0.997968	1.1116	0.934949	1.1386	1.10687	1.0641	1.17293	1.12062
40.6667	0.000432482	0.00181576	0.00776403	-0.0034137	0.00165	0.00104434	0.000524659	0.00754629	-0.00278601	0.001582	-0.00570922	-0.00434803	0.00297309	-0.00128827	-0.00209	1.16691	1.11702	1.16699	1.14058	1.14787	0.969068	0.662942	0.99765	1.11173	0.935348	1.13908	1.10837	1.06502	1.17249	1.12124
41	0.000223551	0.00158941	0.0073473	-0.00366218	0.001375	0.000737114	0.000237242	0.00723257	-0.00305139	0.001289	-0.00597521	-0.00452623	0.00276758	-0.00150451	-0.00231	1.16913	1.11741	1.16662	1.13639	1.14739	0.969254	0.664164	0.998924	1.11032	0.935665	1.13907	1.10816	1.06499	1.17149	1.12093
41.3333	0.00046362	0.00177727	0.00771405	-0.00344323	0.001628	0.000959304	0.000598098	0.00768455	-0.00281891	0.001606	-0.00570875	-0.00472342	0.00296661	-0.00127581	-0.00219	1.16201	1.11832	1.1615	1.1387	1.14513	0.971301	0.667371	0.998841	1.11013	0.936911	1.14028	1.10891	1.06575	1.17088	1.12145
41.6667	0.000449594	0.00182445	0.00775781	-0.00343924	0.001648	0.00101859	0.000701207	0.00752607	-0.00277527	0.001618	-0.00566069	-0.00455215	0.00298647	-0.00129603	-0.00213	1.16658	1.11871	1.16598	1.13818	1.14736	0.97062	0.668209	0.998812	1.11076	0.9371	1.14098	1.10898	1.06636	1.17098	1.12182
42	0.000198767	0.00156402	0.00744183	-0.00368473	0.00138	0.00065553	0.000343924	0.00739934	-0.00310464	0.001324	-0.00600374	-0.00446186	0.00269337	-0.00154688	-0.00233	1.16515	1.11931	1.16684	1.13429	1.1464	0.972216	0.669474	1.00057	1.10743	0.937422	1.14085	1.10979	1.06651	1.16968	1.1217
42.3333	0.000473987	0.00181589	0.00770242	-0.00338711	0.001651	0.00094992	0.000615595	0.0077104	-0.00273848	0.001634	-0.00570071	-0.00450623	0.00300949	-0.00126547	-0.00212	1.16694	1.1202	1.16559	1.1365	1.14731	0.971129	0.671379	1.00005	1.1095	0.938014	1.14221	1.11013	1.06735	1.16969	1.12234
42.6667	0.000431042	0.00176303	0.00766263	-0.00343776	0.001605	0.000919881	0.000582077	0.00765666	-0.00276947	0.001597	-0.00572869	-0.00455591	0.00299732	-0.00129317	-0.00215	1.16776	1.12077	1.16376	1.13439	1.14667	0.969302	0.673836	1.00258	1.1094	0.938778	1.14285	1.11082	1.06808	1.16884	1.12265
43	0.000157065	0.0014858	0.00735355	-0.00369953	0.001324	0.000754698	0.000243898	0.00729719	-0.00313546	0.00129	-0.00603431	-0.00473222	0.00266528	-0.00155003	-0.00241	1.16592	1.12153	1.16637	1.13558	1.14735	0.972317	0.676035	1.00413	1.11015	0.940658	1.14209	1.1113	1.0683	1.16838	1.12252
43.3333	0.000487456	0.0017795	0.00775074	-0.0034346	0.001646	0.00098803	0.000635586	0.00777219	-0.00278069	0.001654	-0.00571639	-0.0049743	0.00299464	-0.00125578	-0.00224	1.16881	1.12261	1.16167	1.13645	1.14739	0.975049	0.678082	1.00465	1.11036	0.942036	1.14374	1.11182	1.06915	1.16834	1.12326
43.6667	0.000404964	0.00174994	0.00757401	-0.00348207	0.001562	0.0010222	0.000482783	0.00757051	-0.00277868	0.001574	-0.00577068	-0.00505203	0.00297066	-0.00130866	-0.00229	1.17136	1.12325	1.16861	1.13311	1.14908	0.973334	0.680429	1.00654	1.11048	0.942694	1.14349	1.11275	1.06952	1.16888	1.12366
44	0.000120534	0.00148796	0.00726025	-0.00374256	0.001282	0.000627831	0.000106954	0.00740785	-0.00312262	0.001255	-0.00608401	-0.00506729	0.0026856	-0.00157948	-0.00251	1.16956	1.1238	1.17135	1.13561	1.15008	0.97318	0.682541	1.00132	1.11039	0.941858	1.14362	1.1129	1.06956	1.16821	1.12357
44.3333	0.000436832	0.00179007	0.0077091	-0.00344573	0.001623	0.000983087	0.000646402	0.00781217	-0.00277211	0.001667	-0.00575789	-0.00515643	0.00298043	-0.00124267	-0.00229	1.17148	1.12445	1.17019	1.13391	1.15001	0.975218	0.684163	1.00217	1.1101	0.942913	1.14467	1.11308	1.07074	1.1682	1.12417
44.6667	0.000345011	0.00175485	0.00753485	-0.00351847	0.001529	0.000755997	0.000613097	0.00775408	-0.00279645	0.001582	-0.00582938	-0.00505051	0.00290872	-0.0013516	-0.00233	1.17214	1.12547	1.17278	1.13885	1.15231	0.975818	0.686499	1.00413	1.11246	0.944726	1.14521	1.11395	1.07105	1.16868	1.12472
45	0.000101992	0.001518	0.00732142	-0.00371002	0.001308	0.000527713	0.000179713	0.00726018	-0.00312911	0.00121	-0.00607066	-0.00495388	0.00265337	-0.00154598	-0.00248	1.17199	1.12649	1.17239	1.13943	1.15258	0.975971	0.688953	1.00394	1.1093	0.944541	1.14609	1.11452	1.07216	1.16835	1.12528
45.3333	0.000376804	0.00175417	0.00760001	-0.00345672	0.001569	0.00100009	0.000497545	0.00757607	-0.00277733	0.001574	-0.005822	-0.00520043	0.00298341	-0.00130949	-0.00234	1.17611	1.12745	1.16837	1.13754	1.15237	0.977998	0.690645	1.00492	1.11139	0.946237	1.14645	1.11519	1.07273	1.16855	1.12573
45.6667	0.000337473	0.00171671	0.00756072	-0.00348385	0.001533	0.000792241	0.000446886	0.00755837	-0.00281969	0.001494	-0.00581311	-0.00507054	0.00292422	-0.00134154	-0.00233	1.17714	1.12866	1.17433	1.13844	1.15464	0.976194	0.692305	1.00699	1.11214	0.946906	1.14761	1.11609	1.07336	1.16901	1.12652
46	9.04797e-05	0.00146678	0.00732496	-0.00376095	0.00128	0.000707391	0.000184639	0.00726213	-0.00313857	0.001254	-0.00610734	-0.00490956	0.00264829	-0.00159331	-0.00249	1.17738	1.12909	1.17386	1.13926	1.1549	0.974909	0.694393	1.00655	1.11034	0.946548	1.14822	1.11647	1.07385	1.16864	1.1268
46.3333	0.000175662	0.00173433	0.00754603	-0.00351763	0.001485	0.000770598	0.000569094	0.00779511	-0.0028547	0.00157	-0.00585082	-0.00525379	0.00292708	-0.00135199	-0.00238	1.17794	1.13091	1.17412	1.13968	1.15566	0.979975	0.69659	1.00423	1.11189	0.948171	1.14879	1.11749	1.07534	1.16974	1.12784
46.6667	0.000143913	0.00170518	0.00751116	-0.00355236	0.001452	0.000783955	0.000598321	0.00782114	-0.0028368	0.001592	-0.00591747	-0.00516018	0.00289921	-0.00136051	-0.00238	1.17858	1.13153	1.17697	1.14052	1.1569	0.979276	0.699341	1.007	1.11203	0.949413	1.1493	1.118	1.07626	1.16956	1.12828
47	-7.38996e-05	0.00140639	0.00716142	-0.00380642	0.001172	0.000367709	0.000341213	0.00734653	-0.00318875	0.001217	-0.00614129	-0.00514453	0.00261029	-0.00161104	-0.00257	1.18273	1.1319	1.17299	1.14114	1.15719	0.979995	0.699526	1.00781	1.10995	0.94932	1.15014	1.11788	1.07622	1.16944	1.12842
47.3333	-0.000425318	0.00118299	0.00693051	-0.00409899	0.000897	6.71487e-05	-0.000104509	0.00705666	-0.00354252	0.000869	-0.00649549	-0.00483228	0.00232384	-0.00189435	-0.00272	1.17969	1.13247	1.17451	1.14389	1.15764	0.979749	0.700806	1.00859	1.11165	0.950198	1.14937	1.11817	1.07674	1.1699	1.12854
47.6667	-0.000132892	0.00143199	0.00720632	-0.00378819	0.001179	0.000427975	0.000220697	0.00741832	-0.00320299	0.001216	-0.006161	-0.00444316	0.00264658	-0.00161865	-0.00239	1.18859	1.13344	1.17562	1.14466	1.16058	0.980028	0.702369	1.00627	1.11266	0.950332	1.1505	1.11921	1.07746	1.17081	1.12949
48	0.000153527	0.00164053	0.00752919	-0.00357754	0.001436	0.000740568	0.00053598	0.00779124	-0.00286656	0.00155	-0.00590426	-0.00446725	0.00289035	-0.00139755	-0.00222	1.18184	1.13445	1.17347	1.14409	1.15846	0.982935	0.704819	1.00847	1.1126	0.952206	1.15169	1.12011	1.07824	1.171	1.13026

## Sheet: Figure S4c
Acinetobacter baumannii Ex003, 1 µg/mL polymyxin B
	Vector Control												mcr-12 Transformed
	Biological Replicate 1				Biological Replicate 2			Biological Replicate 3					Biological Replicate 1					Biological Replicate 2					Biological Replicate 3
Hour	Technical Replicate 1	Technical Replicate 2	Technical Replicate 3	Average	Technical Replicate 1	Technical Replicate 2	Average	Technical Replicate 1	Technical Replicate 2	Technical Replicate 3	Technical Replicate 4	Average	Technical Replicate 1	Technical Replicate 2	Technical Replicate 3	Technical Replicate 4	Average	Technical Replicate 1	Technical Replicate 2	Technical Replicate 3	Technical Replicate 4	Average	Technical Replicate 1	Technical Replicate 2	Technical Replicate 3	Technical Replicate 4	Average
0	0.00609456	-0.00211589	0.00685502	0.00361123	0.0079226	-0.00322706	0.00234777	0.00307812	0.00850495	-0.00161076	0.0113427	0.00532876	0.00376233	0.000427743	0.000635843	0.00177094	0.00164921	0.0063269	0.00737067	0.00255598	0.00231354	0.00464177	0.00606912	0.00443576	0.000419824	0.00542628	0.00408775
0.333333	0.00530413	-0.00207582	0.00682928	0.00335253	0.0082878	-0.00228145	0.00300317	0.00352404	0.00822595	-0.00163688	0.0111785	0.00532291	0.00337397	0.000318171	0.000686073	0.00180089	0.00154478	0.00388792	0.00127482	0.00251763	0.00238014	0.00251513	0.00598106	0.00433404	0.000505293	0.00545453	0.00406873
0.666667	0.00609462	-0.00210576	0.00687922	0.00362269	0.00824117	-0.00210077	0.0030702	0.00270901	0.00795953	-0.00169567	0.0110096	0.00499561	0.00337866	0.00036244	0.000615001	0.00181777	0.00154347	0.00389782	0.0012708	0.00249486	0.00237805	0.00251038	0.00599007	0.00430218	0.000384108	0.00538651	0.00401572
1	0.00612602	-0.00204654	0.00678249	0.00362066	0.00815293	-0.00196585	0.00309354	0.00247145	0.00813467	-0.00162619	0.0112171	0.00504925	0.00334213	0.000388034	0.000549557	0.00176524	0.00151124	0.00388596	0.00130946	0.00246273	0.0023429	0.00250026	0.0060089	0.00439276	0.00041918	0.00531936	0.00403505
1.33333	0.00623601	-0.00205501	0.00671669	0.00363256	0.00801951	-0.00196253	0.00302849	0.00263847	0.00833868	-0.00158264	0.0112372	0.00515792	0.00337877	0.000318754	0.000531008	0.00171579	0.00148608	0.00392696	0.00133131	0.00251408	0.00231652	0.00252222	0.00601486	0.00441714	0.000402929	0.00527888	0.00402845
1.66667	0.0060389	-0.00215743	0.00675471	0.00354539	0.0081892	-0.00198378	0.00310271	0.00281253	0.00804772	-0.00165925	0.0110922	0.00507331	0.00336464	0.000341253	0.000555659	0.00173209	0.00149841	0.00392434	0.00124405	0.00251038	0.00226125	0.00248501	0.00598306	0.00440352	0.000387736	0.00521159	0.00399647
2	0.00598318	-0.00204457	0.00669363	0.00354408	0.00837232	-0.00203497	0.00316867	0.00280431	0.00819949	-0.00166321	0.0110585	0.00509977	0.00333941	0.000348974	0.000514336	0.00175504	0.00148944	0.00390869	0.00119645	0.0025227	0.0022916	0.00247986	0.00599697	0.00439803	0.000386015	0.00526094	0.00401
2.33333	0.00606902	-0.00201887	0.00664982	0.00356666	0.008183	-0.00207338	0.00305481	0.00279225	0.00835552	-0.0017164	0.0110917	0.00513076	0.0033839	0.000363245	0.00057563	0.00179529	0.00153	0.00397111	0.00127761	0.00255132	0.0023265	0.00253164	0.0060078	0.00437301	0.000411182	0.00525881	0.004013
2.66667	0.00603396	-0.00211232	0.00672933	0.00355032	0.00800353	-0.00216396	0.00291978	0.00280815	0.00825042	-0.00170653	0.0111782	0.00513256	0.00334023	0.000337203	0.000533645	0.00183307	0.001511	0.00398141	0.00123996	0.00252863	0.00231903	0.00251726	0.00602287	0.00440426	0.000413468	0.005268	0.004027
3	0.0060667	-0.00194911	0.00679989	0.00363916	0.00785385	-0.00201677	0.00291854	0.00289022	0.00819791	-0.00184377	0.0109504	0.00504868	0.0033757	0.000373341	0.000569818	0.00187441	0.001548	0.00403324	0.00128896	0.0024939	0.00229982	0.00252898	0.00604498	0.00435512	0.000429542	0.00526391	0.004023
3.33333	0.00602549	-0.00206232	0.00687415	0.00361244	0.00780668	-0.00203359	0.00288655	0.00293703	0.00844964	-0.00172875	0.0111221	0.005195	0.00333839	0.000326885	0.00052507	0.00185328	0.001511	0.00399875	0.00128389	0.00245396	0.00227075	0.00250184	0.00603325	0.0043431	0.000418932	0.00523152	0.004007
3.66667	0.0059677	-0.00212085	0.0067673	0.00353805	0.00752578	-0.00208994	0.00271792	0.00310703	0.00804948	-0.00169244	0.0110633	0.00513184	0.00331057	0.000352228	0.000530683	0.00192747	0.00153	0.00405132	0.0013101	0.00246477	0.00229792	0.002531	0.00602816	0.0043632	0.000433492	0.00525316	0.00402
4	0.00590492	-0.0022622	0.00689047	0.00351106	0.00765645	-0.00213929	0.00275858	0.00328463	0.00821589	-0.0014939	0.0114431	0.00536242	0.00334849	0.000322003	0.000606926	0.00197492	0.001563	0.00409325	0.00133174	0.00247595	0.00231484	0.002554	0.0061156	0.00437962	0.000525497	0.0052696	0.004073
4.33333	0.00595042	-0.00219531	0.0067658	0.00350697	0.00785878	-0.00214165	0.00285857	0.00317686	0.0081904	-0.00149944	0.0113977	0.00531639	0.00331533	0.000276483	0.000523424	0.00199012	0.001526	0.00409186	0.00132673	0.00243575	0.00228633	0.002535	0.00607929	0.00440842	0.000535164	0.00519865	0.004055
4.66667	0.00593458	-0.00220756	0.00686053	0.00352919	0.00825598	-0.00209467	0.00308066	0.00303353	0.00805541	-0.00164257	0.0111614	0.00515194	0.00330125	0.000262907	0.000524975	0.00196883	0.001514	0.0040914	0.00129007	0.00242954	0.00225806	0.002517	0.00609728	0.00439242	0.000546512	0.00515418	0.004048
5	0.00596641	-0.00217304	0.00679706	0.00353014	0.00827312	-0.00214312	0.003065	0.00149713	0.00638828	-0.000326492	0.00918716	0.00418652	0.00326883	0.00023976	0.000545208	0.00198149	0.001509	0.00401583	0.00125251	0.00243631	0.0022997	0.002501	0.00606722	0.00435101	0.000550438	0.00511292	0.00402
5.33333	0.00597248	-0.00221648	0.00678942	0.00351514	0.00825686	-0.00212564	0.00306561	0.00201549	0.00759675	0.000191217	0.0100298	0.00495832	0.0032857	0.000271328	0.00055552	0.00192972	0.001511	0.00406484	0.00126458	0.00243756	0.00233546	0.002526	0.00611659	0.00435605	0.000601297	0.00514595	0.004055
5.66667	0.00594992	-0.00221682	0.00677625	0.00350312	0.00825067	-0.00214393	0.00305337	0.00232709	0.0077811	0.000213235	0.0101381	0.00511489	0.0032439	0.000242502	0.000567765	0.00187565	0.001482	0.00407591	0.00122145	0.00239994	0.00235141	0.002512	0.00609987	0.00440481	0.000673873	0.00512052	0.004075
6	0.00599214	-0.00225808	0.00690794	0.00354733	0.00829961	-0.00212288	0.00308837	0.00180215	0.00834799	0.000100693	0.00987684	0.00503192	0.00322351	0.00020958	0.000549361	0.00183476	0.001454	0.00404485	0.00113767	0.00233986	0.00237572	0.002475	0.00607745	0.00439462	0.000749214	0.00507428	0.004074
6.33333	0.0058952	-0.00233171	0.00694815	0.00350388	0.00829158	-0.00214314	0.00307422	0.00142547	0.010019	0.000177125	0.0100028	0.0054061	0.00323284	0.000239589	0.000576577	0.00184347	0.001473	0.00410219	0.00119378	0.00234436	0.00246989	0.002528	0.00612794	0.00441401	0.000870648	0.00510566	0.00413
6.66667	0.00600638	-0.00224532	0.00686457	0.00354187	0.00824891	-0.00215075	0.00304908	0.00132285	0.00942217	0.000160579	0.00995219	0.00521445	0.00324486	0.000239911	0.00060422	0.00184184	0.001483	0.00412035	0.00117671	0.00236914	0.00251821	0.002546	0.00617929	0.00439857	0.00103311	0.00506873	0.00417
7	0.00600068	-0.00236335	0.00691833	0.00351855	0.00827934	-0.00230395	0.0029877	0.00150822	0.0096307	0.000168572	0.00982798	0.00528387	0.00323082	0.000230813	0.000572191	0.00182093	0.001464	0.00407959	0.00117301	0.00234799	0.00266657	0.002567	0.00616167	0.00438395	0.0012095	0.00506898	0.004206
7.33333	0.00610884	-0.00231749	0.00687066	0.00355401	0.00832313	-0.00224324	0.00303995	0.0017876	0.00933183	0.000205788	0.0101206	0.00536146	0.00328305	0.000269884	0.000641284	0.00187942	0.001518	0.00410379	0.00113688	0.00234951	0.0028487	0.00261	0.00620948	0.00443182	0.00153937	0.00508946	0.004318
7.66667	0.0061594	-0.00219599	0.00676352	0.00357564	0.00831645	-0.0023048	0.00300582	0.00192417	0.00996173	0.000171937	0.0100645	0.00553059	0.00324124	0.000230982	0.000649805	0.00189644	0.001505	0.0041271	0.00113421	0.00233792	0.00309016	0.002672	0.00619584	0.00439159	0.00198244	0.00504944	0.004405
8	0.00617484	-0.00225709	0.00679724	0.00357166	0.00832829	-0.00246438	0.00293195	0.00168051	0.0101028	0.000170684	0.0101942	0.00553705	0.00325268	0.000201676	0.000654796	0.0019291	0.00151	0.00411789	0.00113193	0.00229135	0.00336724	0.002727	0.00620274	0.00439578	0.00255023	0.0050566	0.004551
8.33333	0.00619792	-0.00219222	0.00677788	0.00359453	0.00828263	-0.00252735	0.00287764	0.0014628	0.0091019	0.000154077	0.0100344	0.00518829	0.00325507	0.000221349	0.000647009	0.00197896	0.001526	0.0041007	0.001071	0.00229259	0.00373089	0.002799	0.00621728	0.00441078	0.00366817	0.0050526	0.004837
8.66667	0.00615256	-0.00225581	0.00686175	0.00358617	0.00832466	-0.00252257	0.00290104	0.00148894	0.00865581	0.000101846	0.0100493	0.00507398	0.00322713	0.000226602	0.000704583	0.00205321	0.001553	0.00410695	0.00104604	0.0022686	0.00451815	0.002985	0.00620496	0.0044175	0.00564023	0.00507622	0.005335
9	0.00623464	-0.00231728	0.00696551	0.00362762	0.0083131	-0.00226675	0.00302317	0.0017462	0.0083924	6.87449e-05	0.00993659	0.00503598	0.00328544	0.000189236	0.00065579	0.00205205	0.001546	0.00410155	0.00105095	0.00224244	0.00552913	0.003231	0.00620213	0.00441277	0.00884149	0.00507305	0.006132
9.33333	0.00626914	-0.00244437	0.00688883	0.0035712	0.00829971	-0.00255316	0.00287327	0.00190789	0.00791941	6.615e-05	0.010069	0.00499062	0.00327314	0.000177579	0.000715433	0.00217015	0.001584	0.0041118	0.000997916	0.00222483	0.00709251	0.003607	0.00623354	0.00442218	0.0126989	0.00509908	0.007113
9.66667	0.00633617	-0.00239773	0.00699148	0.00364331	0.0081858	-0.00282522	0.00268029	0.00198873	0.00715849	4.16826e-05	0.0100932	0.00482053	0.00326864	0.000170341	0.000724535	0.00234115	0.001626	0.00407053	0.00100175	0.00219175	0.010108	0.004343	0.00618838	0.00439502	0.0183008	0.00507569	0.00849
10	0.00628598	-0.00244151	0.00701306	0.00361918	0.00819907	-0.00342236	0.00238835	0.00193933	0.00703739	4.31422e-05	0.00985554	0.00471885	0.0033682	0.000193617	0.000754828	0.00260582	0.001731	0.00408163	0.00100438	0.00216869	0.0156867	0.005735	0.00623579	0.00443678	0.0262711	0.00512734	0.010518
10.3333	0.00636886	-0.00237623	0.00700373	0.00366545	0.00817491	-0.0030113	0.0025818	0.00181274	0.00690035	1.91924e-05	0.00995949	0.00467294	0.00332954	0.000150584	0.000840743	0.00276631	0.001772	0.00411609	0.000994865	0.00217593	0.0252942	0.008145	0.00625042	0.00444286	0.0358766	0.00511428	0.012921
10.6667	0.00639033	-0.00253801	0.00703517	0.00362916	0.00819761	-0.00327883	0.00245939	0.00172747	0.00704665	-7.85937e-06	0.00974626	0.00462813	0.00345167	0.00014547	0.000866471	0.00239333	0.001714	0.0041218	0.000954318	0.00216767	0.0412261	0.012117	0.00626578	0.00444736	0.0471393	0.00514714	0.01575
11	0.00635484	-0.00255262	0.00702026	0.00360749	0.00817422	-0.00360544	0.00228439	0.00180386	0.00708673	-2.97674e-05	0.00979276	0.0046634	0.00350798	0.000180624	0.000925524	0.00258581	0.0018	0.00416496	0.000987325	0.00221076	0.038786	0.011537	0.00622942	0.00443194	0.0592931	0.00531837	0.018818
11.3333	0.00638749	-0.00256216	0.00707533	0.00363355	0.00806458	-0.004448	0.00180829	0.00169949	0.00706613	-2.85839e-05	0.00973175	0.0046172	0.00372263	0.000192742	0.00112064	0.00284807	0.001971	0.00428613	0.000989055	0.00215684	0.0595983	0.016758	0.0063154	0.00451577	0.0746524	0.00538185	0.022716
11.6667	0.00638369	-0.00252878	0.00713751	0.00366414	0.00788286	-0.00478788	0.00154749	0.00171304	0.00699817	-5.96975e-05	0.00967875	0.00458257	0.00439575	0.000224957	0.00130114	0.00313233	0.002264	0.00435247	0.000978956	0.00218887	0.0914003	0.02473	0.00627445	0.00451489	0.08785	0.00552762	0.026042
12	0.00641239	-0.0025946	0.00708786	0.00363522	0.00747561	-0.00613347	0.000671069	0.00167878	0.00705265	-8.26338e-05	0.00968739	0.00458405	0.00438829	0.000234884	0.00161909	0.00344505	0.002422	0.0044837	0.000973574	0.00217128	0.119937	0.031891	0.00636924	0.00456262	0.105354	0.00530011	0.030396
12.3333	0.00642378	-0.00257917	0.00708707	0.00364389	0.00755704	-0.00232681	0.00261512	0.00168236	0.00741167	-5.52557e-05	0.00962963	0.0046671	0.00463068	0.00031025	0.00210476	0.0040931	0.002785	0.00479672	0.00101473	0.00214027	0.149881	0.039458	0.00638324	0.00460702	0.121839	0.00535699	0.034547
12.6667	0.00643933	-0.00261362	0.00715883	0.00366151	0.00799833	-0.00230358	0.00284737	0.0016458	0.00742356	-8.97592e-05	0.00971893	0.00467463	0.0030704	0.000416404	0.00247445	0.00463574	0.002649	0.00500425	0.00103779	0.00211303	0.183881	0.048009	0.00643265	0.0045974	0.137516	0.00545298	0.0385
13	0.00645341	-0.00266278	0.00712302	0.00363788	0.00829976	-0.00231636	0.0029917	0.00162731	0.00771682	-0.00010263	0.00956082	0.00470058	0.00318596	0.000502839	0.00335212	0.00554149	0.003146	0.00593678	0.00124618	0.00215876	0.217035	0.056594	0.00639117	0.00469028	0.15267	0.0055612	0.042328
13.3333	0.00646919	-0.00260456	0.00722738	0.00369733	0.00826512	-0.00226163	0.00300174	0.00168806	0.00780916	-4.75633e-05	0.00965332	0.00477574	0.00319889	0.000600611	0.00416541	0.00631128	0.003569	0.00408899	0.00103737	0.00216821	0.254764	0.065515	0.00640517	0.00464446	0.168892	0.00562231	0.046391
13.6667	0.00643841	-0.00259274	0.00724625	0.00369731	0.008254	-0.00228966	0.00298217	0.00173056	0.00809951	3.89772e-06	0.00947958	0.00482839	0.00313979	0.000827358	0.00525869	0.00781862	0.004261	0.00416316	0.00122813	0.00214916	0.284525	0.073016	0.0065288	0.00469934	0.180529	0.00574639	0.049376
14	0.00645918	-0.00271706	0.00720483	0.00364898	0.00828154	-0.00223077	0.00302538	0.00173642	0.0084292	3.99722e-05	0.0096532	0.0049647	0.00307518	0.000225693	0.00732655	0.0087008	0.004832	0.00407605	0.0010085	0.0021054	0.333759	0.085237	0.00655301	0.0048046	0.195482	0.00583289	0.053168
14.3333	0.00646785	-0.00276178	0.00728102	0.00366236	0.00827967	-0.00234027	0.0029697	0.00175207	0.00880573	8.65012e-05	0.00983083	0.00511878	0.00317265	0.000185708	0.00826183	0.0106846	0.005576	0.00407284	0.00108801	0.00213075	0.375246	0.095634	0.00650433	0.00485901	0.205149	0.0059792	0.055623
14.6667	0.00644771	-0.00276847	0.0073238	0.00366768	0.00842019	-0.0023048	0.00305769	0.00177843	0.00881129	0.000218594	0.00960438	0.00510317	0.00314614	0.000214867	0.01111	0.0135361	0.007002	0.00407222	0.00109199	0.00208944	0.429842	0.109274	0.00668742	0.00427441	0.270301	0.00613121	0.071849
15	0.00638854	-0.00280668	0.00736142	0.00364776	0.00829513	-0.00225097	0.00302208	0.00172901	0.00937114	0.000151215	0.00961106	0.00521561	0.00312695	0.000225941	0.0123024	0.0171782	0.008208	0.00408716	0.00128138	0.0021428	0.494672	0.125546	0.00678927	0.0042488	0.296398	0.00624365	0.07842
15.3333	0.00629414	-0.00280276	0.00730683	0.00359941	0.0085466	-0.00230721	0.0031197	0.00164963	0.00909412	0.000205322	0.00957021	0.00512982	0.00308052	0.000213487	0.015852	0.0207161	0.009966	0.0040398	0.00104789	0.00205165	0.57603	0.145792	0.00613228	0.00428595	0.330204	0.00640207	0.086756
15.6667	0.00612619	-0.00283558	0.00735025	0.00354695	0.00834528	-0.00233338	0.00300595	0.00173293	0.00962886	0.000347359	0.00951974	0.00530722	0.00306474	0.000184171	0.0192389	0.0279479	0.012609	0.00401713	0.0012215	0.00198392	0.653773	0.165249	0.00613445	0.00420914	0.351041	0.00655763	0.091986
16	0.00609799	-0.00293873	0.00742038	0.00352655	0.00834249	-0.00228674	0.00302788	0.00165097	0.0107116	0.00020545	0.00951019	0.00551955	0.00308905	0.000229512	0.0265965	0.0344398	0.016089	0.00406692	0.00109497	0.00202768	0.718094	0.181321	0.00613919	0.00422657	0.383332	0.00670851	0.100102
16.3333	0.00615672	-0.00303406	0.00740408	0.00350891	0.00845301	-0.0023123	0.00307036	0.00171546	0.0102381	0.000343859	0.0095644	0.00546546	0.00308003	0.000259114	0.0322605	0.0456622	0.020315	0.00405252	0.0012194	0.00208243	0.772608	0.194991	0.00610407	0.00424629	0.404478	0.00695375	0.105446
16.6667	0.00599886	-0.00308742	0.00740776	0.00343973	0.00845778	-0.00231145	0.00307316	0.00162816	0.0116571	0.000284498	0.00938168	0.00573786	0.00306129	0.000311783	0.0372644	0.0698293	0.027617	0.00405658	0.00107401	0.00206985	0.824734	0.207984	0.00612306	0.00428341	0.418012	0.0074387	0.108964
17	0.00585007	-0.00308624	0.00748744	0.00341709	0.00857586	-0.00237677	0.00309955	0.00162724	0.0127186	0.000374765	0.00972881	0.00611234	0.00301713	0.000358081	0.0453542	0.100227	0.037239	0.00408129	0.00112958	0.00202469	0.853171	0.215102	0.00612331	0.00419194	0.431457	0.00791495	0.112422
17.3333	0.00612761	-0.00315488	0.00748774	0.00348682	0.00854295	-0.00237004	0.00308645	0.00154471	0.0128232	0.000491845	0.00942901	0.00607219	0.0030302	0.000558199	0.0575104	0.129303	0.047601	0.00401343	0.00117753	0.00202316	0.897013	0.226057	0.00603652	0.0042454	0.444634	0.00847336	0.115847
17.6667	0.00611155	-0.00323027	0.00751335	0.00346487	0.0085059	-0.00239679	0.00305456	0.00157565	0.0131682	0.000476633	0.00931885	0.00613483	0.00303545	0.00071365	0.0645062	0.152462	0.055179	0.0040936	0.00107782	0.00203948	0.917614	0.231206	0.0060565	0.004171	0.452238	0.00894109	0.117852
18	0.00606563	-0.00328402	0.00751693	0.00343285	0.00855249	-0.00242018	0.00306616	0.00166845	0.013822	0.000741017	0.00935351	0.00639625	0.00314841	0.000986033	0.0736798	0.185125	0.065735	0.00404444	0.00113526	0.00203276	0.938532	0.236436	0.00603574	0.00409538	0.464305	0.0101429	0.121145
18.3333	0.00610916	-0.00344109	0.00750587	0.00339131	0.00822044	-0.00243022	0.00289511	0.00173457	0.00701587	0.000864104	0.00961149	0.00480651	0.00301895	0.00125835	0.0855976	0.212092	0.075492	0.00402711	0.00105268	0.00196538	0.949436	0.23912	0.00602936	0.00418251	0.468459	0.010928	0.1224
18.6667	0.00624526	-0.00346117	0.00753554	0.00343988	0.00839829	-0.00240987	0.00299421	0.00167903	0.00696753	0.000993829	0.0093814	0.00475545	0.00301657	0.00167157	0.0955038	0.242335	0.085632	0.00408924	0.00115233	0.00199173	0.957817	0.241262	0.00605602	0.00414837	0.487456	0.0139796	0.12791
19	0.0065508	-0.00337376	0.00753852	0.00357186	0.00807471	-0.00241412	0.0028303	0.0019206	0.00702515	-0.000421335	0.0093824	0.0044767	0.00301089	0.00311299	0.11032	0.274747	0.097798	0.00396041	0.00109479	0.00193489	0.962313	0.242326	0.00601024	0.00416976	0.502907	0.0141974	0.131821
19.3333	0.00611733	-0.00181882	0.00750225	0.00393359	0.00821262	-0.00246964	0.00287149	0.00197981	0.00685147	-0.000402389	0.00960827	0.00450929	0.00296298	0.00374164	0.116903	0.318656	0.110566	0.00391061	0.0011779	0.00188726	0.963458	0.242608	0.00598081	0.00407329	0.518665	0.0176877	0.136602
19.6667	0.00597573	-0.00177745	0.00745895	0.00388575	0.00825432	-0.00239459	0.00292986	0.00203805	0.00710936	-0.000379471	0.00939011	0.00453951	0.00298154	0.00449579	0.137601	0.352278	0.124339	0.00396262	0.00125595	0.00192325	0.965917	0.243265	0.00602142	0.00412552	0.537556	0.0165807	0.141071
20	0.00614992	-0.00177225	0.00748023	0.00395264	0.0081421	-0.00242703	0.00285754	0.00198377	0.00701648	-0.000444349	0.00944087	0.00449919	0.00290844	0.00663665	0.159121	0.392049	0.140179	0.00396487	0.00208419	0.00193211	0.969083	0.244266	0.00596833	0.00414655	0.563523	0.024097	0.149434
20.3333	0.00659616	-0.00181416	0.00706923	0.00395041	0.00806665	-0.00244654	0.00281006	0.00210449	0.00711556	-0.000415154	0.009563	0.00459197	0.00285389	0.00791612	0.187015	0.426822	0.156152	0.00345649	0.00272553	0.00186309	0.986987	0.248758	0.00592625	0.00399775	0.58053	0.0255205	0.153994
20.6667	0.00660056	-0.00175921	0.00685965	0.00390034	0.00802512	-0.00244528	0.00278992	0.00200277	0.00687	-0.000463081	0.00924073	0.0044126	0.00247682	0.0126095	0.213959	0.473291	0.175584	0.0028862	0.00791482	0.00149856	0.989407	0.250427	0.00558748	0.00370163	0.60529	0.0283008	0.16072
21	0.00660713	-0.00189626	0.00708221	0.00393103	0.00779703	-0.00245932	0.00266885	0.00226222	0.00689356	-0.000438953	0.0094562	0.00454325	0.00277728	0.0166308	0.2433	0.52947	0.198044	0.00330613	0.00891122	0.0018105	1.00745	0.255368	0.00589712	0.00401657	0.621766	0.0339271	0.166402
21.3333	0.00619709	-0.00176678	0.00715487	0.00386173	0.0079823	-0.00245641	0.00276295	0.00230324	0.00705429	-0.000430908	0.00978971	0.00467908	0.0027953	0.0220859	0.271305	0.599599	0.223946	0.00330956	0.0142718	0.00174636	1.00601	0.256333	0.00583366	0.00387162	0.642729	0.0470904	0.174881
21.6667	0.00656038	-0.00179435	0.00702511	0.00393038	0.00805801	-0.00252721	0.0027654	0.0022619	0.00684606	-0.00050867	0.00959695	0.00454906	0.00234861	0.0297218	0.297176	0.658512	0.246939	0.00273795	0.0348464	0.00116436	1.01889	0.264409	0.00537705	0.00358551	0.658307	0.0626667	0.182484
22	0.00625277	-0.00175057	0.00708478	0.00386233	0.00789156	-0.00243707	0.00272725	0.00215056	0.00664439	-0.000482598	0.0095184	0.00445769	0.00283783	0.031495	0.323764	0.716759	0.268714	0.0033848	0.0647977	0.00175091	1.01113	0.270266	0.00584269	0.00401063	0.677914	0.0870094	0.193694
22.3333	0.00665582	-0.00176605	0.00694781	0.00394586	0.00789822	-0.00254984	0.00267419	0.00178322	0.00713197	-0.000503865	0.00933716	0.00443712	0.00240481	0.0383845	0.35041	0.758597	0.287449	0.00299408	0.0857672	0.00136308	1.00443	0.273639	0.00552601	0.00361354	0.696339	0.113421	0.204725
22.6667	0.00665076	-0.00184064	0.00710115	0.00397042	0.00787905	-0.002463	0.00270802	0.00129487	0.00754219	-7.69512e-05	0.0101161	0.00471905	0.00277403	0.0493065	0.37484	0.778842	0.301441	0.00342258	0.109435	0.0017124	1.02026	0.283706	0.0058723	0.00392904	0.707192	0.148351	0.216336
23	0.00659588	-0.00184833	0.00708532	0.00394429	0.00769334	-0.00247509	0.00260913	0.00123774	0.0074469	-7.24974e-05	0.0100411	0.00466332	0.00244233	0.0577905	0.398595	0.792089	0.312729	0.00302268	0.173386	0.00132842	1.02206	0.299949	0.00549376	0.00361436	0.723333	0.185227	0.229417
23.3333	0.00667243	-0.00188082	0.0071257	0.00397244	0.00796098	-0.00247317	0.0027439	0.00133296	0.00755059	-6.94155e-05	0.00986909	0.0046708	0.00281119	0.0678442	0.419036	0.797306	0.321749	0.00349599	0.235287	0.00170632	1.02915	0.31741	0.00578049	0.00386547	0.729441	0.201694	0.235195
23.6667	0.00670278	-0.00174455	0.00718436	0.00404753	0.00766213	-0.00251945	0.00257134	0.00140671	0.00749247	-0.000101918	0.0101012	0.00472463	0.00253224	0.0877566	0.428827	0.813814	0.333232	0.00314698	0.352592	0.00139772	1.03337	0.347626	0.00547799	0.00361846	0.740613	0.234634	0.246086
24	0.00622801	-0.00191432	0.00698161	0.0037651	0.00767708	-0.00250334	0.00258687	0.00157189	0.00727351	-0.000100318	0.0100805	0.00470639	0.00274999	0.0963146	0.447571	0.830871	0.344377	0.00353178	0.410367	0.00168607	1.04048	0.364017	0.00578796	0.00397872	0.75021	0.272105	0.25802
24.3333	0.00665666	-0.00191468	0.00696787	0.00390328	0.00772652	-0.0025544	0.00258606	0.00201418	0.00742462	-0.000110834	0.0101271	0.00486376	0.00245924	0.118194	0.4561	0.834794	0.352887	0.0031045	0.511374	0.00137458	1.05401	0.392467	0.00548647	0.00356457	0.762944	0.310856	0.270713
24.6667	0.00667228	-0.00176762	0.0071669	0.00402386	0.0077223	-0.0025424	0.00258995	0.0022827	0.00717451	-0.000118878	0.0101165	0.00486372	0.00275243	0.136985	0.465579	0.836407	0.360431	0.00349718	0.580293	0.00168237	1.04833	0.408451	0.00575126	0.00388162	0.767569	0.361476	0.284669
25	0.00666362	-0.00182431	0.00709822	0.00397918	0.00779485	-0.00261594	0.00258946	0.00230937	0.00722158	-0.000141897	0.00977107	0.00479003	0.00281695	0.157025	0.472447	0.847079	0.369842	0.00354649	0.668028	0.00170084	1.06342	0.434175	0.00581587	0.0039586	0.776536	0.39283	0.294785
25.3333	0.00666014	-0.00173736	0.0070797	0.00400083	0.00774982	-0.00253697	0.00260642	0.00187835	0.00764581	-0.000210313	0.00977457	0.0047721	0.00271517	0.168714	0.482731	0.86101	0.378793	0.00343764	0.691622	0.00168187	1.06097	0.439428	0.00573193	0.00386135	0.784944	0.429487	0.306006
25.6667	0.00666942	-0.00172	0.00695251	0.00396731	0.00753105	-0.00254373	0.00249366	0.00169957	0.0076413	-0.000152451	0.0100923	0.00482018	0.00239685	0.195219	0.486094	0.861776	0.386371	0.00310845	0.744115	0.00123746	1.06267	0.452782	0.00546134	0.00357158	0.791373	0.473758	0.318541
26	0.00641668	-0.00182396	0.00705301	0.00388191	0.00749746	-0.00258745	0.002455	0.00192692	0.00759251	-0.000121128	0.0098427	0.00481025	0.00275371	0.213196	0.496001	0.880865	0.398204	0.00352097	0.766876	0.00162419	1.07195	0.460994	0.00571269	0.00386717	0.801145	0.529469	0.335048
26.3333	0.00668887	-0.00186728	0.00700701	0.00394287	0.0079024	-0.00254727	0.00267757	0.00200498	0.007646	-0.000125093	0.00982981	0.00483893	0.00266653	0.244581	0.502936	0.896808	0.411748	0.00341771	0.797025	0.00157267	1.07578	0.46945	0.00566812	0.00381169	0.808445	0.616211	0.358534
26.6667	0.0067059	-0.00177574	0.00712605	0.00401874	0.00806719	-0.00256493	0.00275113	0.00171296	0.00785599	-0.000135827	0.0100229	0.004864	0.0023786	0.273684	0.507269	0.900036	0.420842	0.00311785	0.826288	0.00123181	1.08099	0.477908	0.00540553	0.0034805	0.815863	0.726505	0.387813
27	0.0067269	-0.00179142	0.0071012	0.00401223	0.00781912	-0.00259081	0.00261416	0.0010383	0.00772849	-0.000132507	0.00991014	0.00463611	0.00267648	0.292988	0.515857	0.913867	0.431347	0.00352017	0.840529	0.00172248	1.08136	0.481784	0.00575632	0.00380088	0.822409	0.755686	0.396913
27.3333	0.00676463	-0.00180468	0.00717482	0.00404492	0.00808199	-0.00264602	0.00271799	0.000614181	0.00796134	-0.00015571	0.0100395	0.00461482	0.00261448	0.3109	0.524658	0.923927	0.440525	0.00342104	0.864149	0.00154363	1.08171	0.487706	0.00569528	0.0038293	0.826824	0.773811	0.40254
27.6667	0.00675083	-0.00175504	0.00707689	0.00402423	0.007936	-0.00257218	0.00268191	0.000963656	0.00736724	-0.000189181	0.00985408	0.00449895	0.00232113	0.348305	0.535831	0.938961	0.456355	0.00314607	0.881225	0.00120714	1.09598	0.49539	0.00538448	0.00345188	0.833501	0.789763	0.408025
28	0.00677675	-0.00188064	0.00696106	0.00395239	0.00806288	-0.00262987	0.00271651	0.00130235	0.00730232	-0.000200676	0.00992473	0.00458218	0.00270874	0.380897	0.545584	0.948594	0.469446	0.00351695	0.892877	0.00162781	1.08469	0.495677	0.00569365	0.00382454	0.838789	0.814193	0.415625
28.3333	0.00680402	-0.00183465	0.00719285	0.00405407	0.00807927	-0.00262886	0.00272521	0.00140744	0.00730867	-0.000204534	0.00979813	0.00457743	0.00271017	0.424093	0.556167	0.955474	0.484611	0.00339462	0.902574	0.00159075	1.09162	0.499795	0.0056495	0.0037607	0.846154	0.814011	0.417394
28.6667	0.00676027	-0.00178742	0.00700095	0.00399127	0.00809235	-0.00266793	0.00271221	0.00139685	0.00742604	-0.000213871	0.00995751	0.00464163	0.00216252	0.474923	0.564448	0.961271	0.500701	0.00288494	0.91122	0.00102807	1.08906	0.501049	0.00515408	0.00337262	0.851082	0.808242	0.416963
29	0.00673965	-0.00182067	0.00700205	0.00397368	0.00803957	-0.00262261	0.00270848	0.00103447	0.00780382	-0.000216556	0.010069	0.00467269	0.00266365	0.505617	0.572707	0.96828	0.512317	0.0035319	0.920382	0.00160151	1.08992	0.50386	0.00567651	0.00375153	0.856631	0.778683	0.411186
29.3333	0.00679436	-0.00184331	0.00712644	0.00402583	0.00812162	-0.00260176	0.00275993	0.00081986	0.00772027	-0.00017364	0.0100182	0.00459617	0.00259306	0.531231	0.580039	0.974572	0.522109	0.00343966	0.933085	0.00150798	1.09101	0.507261	0.00556606	0.0037247	0.861797	0.784819	0.413977
29.6667	0.00676756	-0.0018421	0.00715838	0.00402795	0.00848605	-0.00261937	0.00293334	0.000782768	0.00725286	-0.000167101	0.010017	0.00447137	0.00236824	0.565417	0.586616	0.978739	0.533285	0.00308973	0.923402	0.00112598	1.09024	0.504465	0.00534296	0.0033936	0.865531	0.789898	0.416041
30	0.00679846	-0.00178811	0.00714405	0.00405147	0.0087407	-0.00271058	0.00301506	0.00100975	0.00746879	-0.000223383	0.00977835	0.00450838	0.00268019	0.607521	0.595754	0.987365	0.54833	0.00348899	0.936132	0.00149608	1.09493	0.509012	0.00563431	0.00377912	0.86931	0.791885	0.417652
30.3333	0.00681398	-0.00187513	0.00724994	0.00406293	0.00832411	-0.00263988	0.00284211	0.00110836	0.00730718	-0.000283756	0.00981258	0.00448609	0.00256156	0.635577	0.605878	0.990812	0.558707	0.00341651	0.929927	0.00150068	1.09526	0.507525	0.00553396	0.0037784	0.873565	0.796017	0.419723
30.6667	0.00677932	-0.00168474	0.00713242	0.00407567	0.00844257	-0.00260703	0.00291777	0.000863794	0.00745219	-0.00025446	0.0100797	0.00453531	0.00229858	0.679886	0.612603	0.993905	0.572173	0.00308193	0.942438	0.00115994	1.09458	0.510316	0.00528488	0.00344885	0.876513	0.799775	0.421255
31	0.006772	-0.0017382	0.00698006	0.00400462	0.00824546	-0.00261738	0.00281404	0.000551155	0.00834293	-0.000277345	0.0100878	0.00467612	0.00257747	0.72055	0.620376	0.998748	0.585563	0.00346475	0.915568	0.00150847	1.09111	0.502914	0.00556387	0.00370352	0.880184	0.799094	0.422136
31.3333	0.0068135	-0.00191635	0.0070709	0.00398935	0.00804206	-0.00260584	0.00271811	0.000783892	0.00767327	-0.000329941	0.00979499	0.00448055	0.00259686	0.753234	0.628273	1.00287	0.596744	0.00345805	0.887763	0.00150992	1.08931	0.495511	0.00556923	0.00372523	0.883212	0.806508	0.424754
31.6667	0.00681478	-0.00185451	0.0071741	0.00404479	0.0081612	-0.00267732	0.00274194	0.00105054	0.00765471	-0.000180501	0.0100579	0.00464565	0.00221599	0.776575	0.636186	1.00593	0.605228	0.00302179	0.881689	0.00116044	1.09035	0.494054	0.00523197	0.00346535	0.886286	0.815703	0.427672
32	0.00681337	-0.00172912	0.00716529	0.00408318	0.00816258	-0.00262653	0.00276803	0.000931004	0.0073997	-0.000243782	0.00997116	0.00451452	0.00259209	0.874271	0.640022	1.00899	0.63147	0.00341654	0.880691	0.00149901	1.09595	0.495388	0.00556558	0.00373041	0.888766	0.8236	0.430415
32.3333	0.00680752	-0.0017862	0.00722569	0.00408234	0.00805833	-0.00269164	0.00268335	0.00110518	0.00761775	-0.000218615	0.0102285	0.0046832	0.00256342	0.898266	0.646855	1.01406	0.640435	0.0033819	0.84252	0.00142147	1.09242	0.484937	0.00552135	0.00372577	0.89278	0.833314	0.433835
32.6667	0.00683507	-0.00174823	0.0071676	0.00408481	0.00823188	-0.00265529	0.0027883	0.000963934	0.00781972	-0.000282214	0.0100476	0.00463725	0.00223013	0.916898	0.655613	1.01643	0.647793	0.00301304	0.834434	0.00107221	1.09476	0.483319	0.00523183	0.0034068	0.895076	0.839459	0.435793
33	0.00688169	-0.00179473	0.007273	0.00411999	0.00839485	-0.00260047	0.00289719	0.000442531	0.0073968	-0.000267884	0.0100603	0.00440793	0.00247527	0.927196	0.664041	1.01941	0.653281	0.00341318	0.800801	0.00141137	1.09367	0.474825	0.00554999	0.00366332	0.89728	0.848336	0.438707
33.3333	0.0068619	-0.00193317	0.00714391	0.00402421	0.00821506	-0.00263326	0.0027909	0.000502414	0.00724318	-0.000242981	0.00989261	0.00434881	0.0024802	0.942391	0.671244	1.02244	0.659638	0.00334523	0.789127	0.00137984	1.10046	0.473578	0.00549321	0.0036949	0.899608	0.858266	0.441766
33.6667	0.00691692	-0.00174368	0.00718525	0.0041195	0.00834235	-0.00262903	0.00285666	0.000781761	0.0073613	-0.000246944	0.00996644	0.00446564	0.00220128	0.958732	0.674647	1.02612	0.665426	0.0030466	0.750077	0.00108901	1.08717	0.460345	0.00519018	0.00337084	0.901778	0.866541	0.44422
34	0.00689804	-0.0016803	0.00726536	0.00416103	0.00822585	-0.00260087	0.00281249	0.000826818	0.00850744	-0.000305512	0.0101695	0.00479957	0.00243195	0.971975	0.681234	1.02675	0.670597	0.00338746	0.741015	0.00139846	1.09597	0.460443	0.00541919	0.00360919	0.903076	0.872031	0.446034
34.3333	0.00688589	-0.00171253	0.00724189	0.00413842	0.00840599	-0.00263848	0.00288376	0.00108374	0.00714192	-0.000320192	0.00994796	0.00446336	0.00242786	0.986218	0.685741	1.0291	0.675871	0.0033203	0.709219	0.00134085	1.08955	0.450857	0.00543356	0.00367885	0.906288	0.875495	0.447724
34.6667	0.00690702	-0.00173069	0.00717898	0.00411844	0.00846943	-0.00270705	0.00288119	0.000938845	0.00740122	-0.000311912	0.00993188	0.00449001	0.00222346	1.0021	0.690318	1.03206	0.681675	0.00295373	0.711407	0.000991246	1.0893	0.451162	0.00519845	0.00339191	0.907992	0.88303	0.449903
35	0.00692278	-0.00176488	0.00720443	0.00412078	0.00842284	-0.00279053	0.00281616	0.000860271	0.00790182	-0.000313577	0.0100204	0.00461723	0.00247357	1.01782	0.694609	1.03575	0.687664	0.0033561	0.700794	0.00145233	1.09163	0.449307	0.00544072	0.00367083	0.909343	0.890241	0.452174
35.3333	0.0069373	-0.00176275	0.00720812	0.00412755	0.00867055	-0.00273139	0.00296958	0.00115426	0.00757359	-0.000265915	0.010197	0.00466472	0.00243646	1.029	0.700383	1.03797	0.69245	0.00330655	0.668505	0.00131714	1.09437	0.441875	0.00540926	0.00359177	0.911799	0.894256	0.453764
35.6667	0.00691872	-0.00177581	0.00709071	0.00407787	0.00856123	-0.00265331	0.00295396	0.000984814	0.00751881	-0.000316327	0.0100901	0.00456934	0.0021838	1.03892	0.705513	1.0404	0.696752	0.00296513	0.661093	0.00102149	1.09571	0.440197	0.00513369	0.00333831	0.913158	0.902624	0.456064
36	0.00690126	-0.00183479	0.00724383	0.00410343	0.00870776	-0.00275856	0.0029746	0.000962442	0.00718883	-0.000394201	0.0100876	0.00446116	0.00246101	1.0512	0.711201	1.04362	0.702122	0.00335555	0.663942	0.00142294	1.09958	0.442075	0.00546214	0.00361075	0.916459	0.897302	0.455708
36.3333	0.00698144	-0.00172005	0.00718843	0.00414994	0.00847778	-0.0027321	0.00287284	0.00101865	0.00735287	-0.000402145	0.0102644	0.00455845	0.0024554	1.06454	0.714988	1.04756	0.707385	0.00329237	0.653103	0.00134955	1.08992	0.436916	0.0053778	0.00353677	0.918405	0.905582	0.458225
36.6667	0.00696418	-0.00173885	0.00722352	0.00414962	0.00854331	-0.00273009	0.00290661	0.000793072	0.00743386	-0.000392944	0.0100406	0.00446865	0.00214996	1.07413	0.718466	1.04871	0.710864	0.0029462	0.639127	0.00103199	1.10301	0.436529	0.00511159	0.00328223	0.918974	0.910511	0.45947
37	0.00692722	-0.00170435	0.00713634	0.00411974	0.00835574	-0.00272859	0.00281358	0.00082246	0.00728342	-0.000362279	0.0101493	0.00447324	0.00245924	1.08394	0.722539	1.05276	0.715424	0.00334555	0.650036	0.00146421	1.10432	0.439793	0.00540978	0.00363946	0.921464	0.912963	0.460869
37.3333	0.00692414	-0.00175311	0.00710485	0.00409196	0.00838853	-0.00277419	0.00280717	0.00077766	0.00762638	-0.000390327	0.0101986	0.00455309	0.00235457	1.09354	0.726046	1.05446	0.719098	0.00324211	0.651361	0.00139242	1.08592	0.435479	0.00539324	0.00358574	0.92373	0.918901	0.462902
37.6667	0.00690608	-0.00184171	0.00708159	0.00404865	0.00857177	-0.00290405	0.00283386	0.000783256	0.00719494	-0.000367012	0.0101167	0.00443198	0.00213689	1.1014	0.729305	1.05535	0.722047	0.00292322	0.639481	0.000956419	1.09348	0.434211	0.00509645	0.00326948	0.924722	0.923294	0.464095
38	0.00689081	-0.00177485	0.00724824	0.0041214	0.00822549	-0.00301	0.00260774	0.00102817	0.00738878	-0.000410314	0.0102448	0.00456286	0.00243537	1.11285	0.734737	1.059	0.727256	0.00332604	0.658018	0.00141956	1.09703	0.439948	0.00539315	0.00360149	0.925737	0.929676	0.466102
38.3333	0.00691977	-0.00178958	0.00730645	0.00414555	0.008371	-0.00291958	0.00272571	0.000827591	0.00768726	-0.000374445	0.00994697	0.00452184	0.00237026	1.12394	0.738215	1.06131	0.731461	0.00324796	0.645967	0.00127951	1.0973	0.436948	0.00530892	0.00356494	0.927647	0.932141	0.467165
38.6667	0.0069542	-0.00174918	0.00719962	0.00413488	0.00839596	-0.00307353	0.00266121	0.000890915	0.00754321	-0.000339969	0.0101268	0.00455525	0.00213366	1.13493	0.739195	1.06311	0.734842	0.0029051	0.6551	0.000977925	1.09649	0.438868	0.00506726	0.00331528	0.929438	0.935081	0.468225
39	0.00694562	-0.00174039	0.00718691	0.00413071	0.00857558	-0.0029636	0.00280599	0.000833709	0.00716795	-0.000348214	0.0100199	0.00441833	0.00242728	1.14861	0.743393	1.06387	0.739575	0.00327491	0.653467	0.00134342	1.10066	0.439685	0.00536935	0.00352401	0.930941	0.939447	0.469821
39.3333	0.00698258	-0.00183522	0.00725331	0.00413356	0.00830245	-0.00298723	0.00265761	0.00074184	0.0070915	-0.000449189	0.0100198	0.00435098	0.00241077	1.16184	0.745479	1.06554	0.743816	0.00325723	0.647052	0.00137668	1.1113	0.440745	0.00534897	0.00356889	0.930868	0.943813	0.4709
39.6667	0.00702775	-0.001645	0.00727545	0.0042194	0.00847138	-0.00312303	0.00267417	0.000650266	0.00734902	-0.000454329	0.0100809	0.00440646	0.00204794	1.17496	0.749636	1.0678	0.748609	0.00284041	0.669528	0.000919166	1.10211	0.44385	0.00502406	0.00330506	0.933507	0.949848	0.472921
40	0.00701204	-0.00171552	0.00721713	0.00417122	0.00862351	-0.00311492	0.0027543	0.000737077	0.00764552	-0.000346464	0.0101202	0.00453908	0.00236984	1.18707	0.75169	1.06913	0.752565	0.00324824	0.664192	0.00131135	1.10397	0.443181	0.00534518	0.00359283	0.934472	0.951605	0.473754
40.3333	0.00708418	-0.00165847	0.00723194	0.00421921	0.00879777	-0.00299377	0.002902	0.000735728	0.00728479	-0.00037604	0.0101886	0.00445827	0.00236858	1.20261	0.755053	1.06956	0.757398	0.00324843	0.676794	0.00134045	1.10837	0.447437	0.00531385	0.00353653	0.93601	0.956301	0.47529
40.6667	0.00706603	-0.0017008	0.00727193	0.00421239	0.00852439	-0.00297196	0.00277622	0.00068112	0.00825326	-0.000476586	0.0101321	0.00464747	0.00205344	1.21978	0.756074	1.07163	0.762385	0.00289103	0.661595	0.000919737	1.10354	0.442236	0.00502463	0.00329422	0.936937	0.960401	0.476414
41	0.00703124	-0.00175968	0.00724099	0.00417085	0.00858364	-0.00295419	0.00281472	0.0029556	0.00753079	-0.000405614	0.0101197	0.00505012	0.00235652	1.23743	0.760535	1.07464	0.768741	0.00325574	0.665042	0.00127379	1.10823	0.444449	0.00529562	0.00340636	0.93866	0.96263	0.477498
41.3333	0.00701161	-0.00178474	0.00726323	0.00416337	0.00832621	-0.00301106	0.00265757	0.00274275	0.00736526	-0.000395182	0.0102451	0.00498948	0.00237007	1.25348	0.762156	1.0748	0.773203	0.00322483	0.671289	0.00130072	1.10558	0.445348	0.00529092	0.00346028	0.939204	0.966917	0.478718
41.6667	0.00705909	-0.00173166	0.00725653	0.00419466	0.00876202	-0.00299312	0.00288445	0.00316015	0.00734489	-0.000403719	0.00992974	0.00500776	0.0020352	1.26687	0.766563	1.07845	0.778479	0.00281158	0.667452	0.000860055	1.11225	0.445844	0.00498689	0.00327233	0.938812	0.967976	0.478762
42	0.00704892	-0.00169129	0.00716037	0.00417267	0.00871016	-0.00316839	0.00277089	0.00290438	0.00780357	-0.000436282	0.0100341	0.00507645	0.00237574	1.2784	0.769685	1.07949	0.782489	0.00325239	0.682884	0.00128029	1.10935	0.449191	0.00531367	0.00345337	0.939318	0.973802	0.480472
42.3333	0.00707613	-0.00165358	0.00723031	0.00421762	0.00844034	-0.0029461	0.00274712	0.00303463	0.00775782	-0.000491059	0.00987104	0.00504311	0.00230387	1.29017	0.771992	1.08083	0.786325	0.00319343	0.686525	0.00117907	1.10297	0.448468	0.00523968	0.00340173	0.941323	0.982039	0.483001
42.6667	0.00702913	-0.00160579	0.0072245	0.00421594	0.00833361	-0.00302253	0.00265554	0.00305565	0.0073269	-0.00050521	0.0101034	0.00499519	0.00202216	1.29998	0.772589	1.08231	0.789224	0.00288355	0.68632	0.000845105	1.11392	0.450992	0.00501818	0.00325652	0.942728	0.980165	0.482792
43	0.00709734	-0.00164154	0.00733429	0.00426337	0.00844605	-0.00303247	0.00270679	0.00316193	0.00737508	-0.000493947	0.00999303	0.00500903	0.00233088	1.30829	0.774927	1.08397	0.79238	0.00328316	0.68104	0.00128002	1.12406	0.452415	0.00527782	0.00347358	0.943627	0.985906	0.484571
43.3333	0.0071286	-0.00175972	0.00729839	0.00422243	0.00865654	-0.00295713	0.0028497	0.00343797	0.00726839	-0.000477874	0.0100508	0.00506981	0.00231228	1.31223	0.779401	1.08379	0.794433	0.00319252	0.687148	0.00126522	1.10913	0.450184	0.00522874	0.00347096	0.943667	0.985808	0.484544
43.6667	0.0070583	-0.00174169	0.00723293	0.00418318	0.00848899	-0.00295387	0.00276756	0.00368597	0.00701128	-0.000506666	0.00996407	0.00503866	0.0020479	1.31651	0.780115	1.08475	0.795854	0.00280481	0.710507	0.000860736	1.11277	0.456735	0.00492635	0.00310548	0.943297	0.991806	0.485784
44	0.00711672	-0.00179227	0.00729727	0.00420724	0.00843084	-0.00299564	0.0027176	0.00376936	0.00751135	-0.000469211	0.0100606	0.00521802	0.0022737	1.32297	0.782393	1.08732	0.798739	0.0032384	0.714445	0.00132609	1.11794	0.459238	0.00526708	0.00347104	0.941667	0.991423	0.485457
44.3333	0.00708408	-0.00164009	0.00726588	0.00423662	0.0084093	-0.00293344	0.00273793	0.00399677	0.00808846	-0.000440615	0.0102158	0.00546511	0.00225399	1.32692	0.784801	1.08818	0.800539	0.00318949	0.704641	0.00124762	1.11515	0.456058	0.00523028	0.00339043	0.946012	0.997007	0.48791
44.6667	0.00709098	-0.00180528	0.00720104	0.00416225	0.00854438	-0.00304732	0.00274853	0.0043505	0.00741076	-0.000480399	0.0101205	0.00535034	0.00191737	1.3317	0.78651	1.08856	0.802173	0.00281214	0.709017	0.000830459	1.12064	0.458325	0.00494161	0.00315231	0.944851	1.00211	0.488764
45	0.00707417	-0.00180152	0.00717562	0.00414942	0.00797261	-0.00291925	0.00252668	0.00408437	0.0082177	-0.000459441	0.0101491	0.00549794	0.00232212	1.33386	0.788602	1.09118	0.803992	0.00325328	0.720063	0.00127856	1.12926	0.463464	0.00527489	0.00349372	0.945552	1.00599	0.490078
45.3333	0.00707256	-0.00178037	0.00719243	0.00416154	0.0079828	-0.00315202	0.00241539	0.00330061	0.00721013	-0.000446069	0.00990388	0.00499214	0.00234884	1.33577	0.791413	1.09117	0.805175	0.00317972	0.730064	0.00127292	1.12812	0.465659	0.00520709	0.00342389	0.946357	1.0049	0.489972
45.6667	0.00708633	-0.0018113	0.00734972	0.00420825	0.0084597	-0.00304977	0.00270496	0.00309683	0.00822522	-0.00047821	0.00997766	0.00520537	0.00196786	1.33855	0.794544	1.09227	0.806833	0.00277185	0.728046	0.000789049	1.11838	0.462498	0.00488501	0.00310313	0.945536	1.01323	0.491687
46	0.00706016	-0.00173624	0.00728413	0.00420269	0.00816161	-0.00302861	0.0025665	0.0026056	0.00730503	-0.000555129	0.0101159	0.00486784	0.00226911	1.34291	0.79575	1.09439	0.808832	0.003204	0.724803	0.00120683	1.12197	0.462797	0.00522303	0.0034698	0.949409	1.01554	0.49341
46.3333	0.00708399	-0.00177057	0.00711905	0.00414416	0.00804799	-0.00310606	0.00247097	0.00233732	0.00754415	-0.000459617	0.0102599	0.00492043	0.00227624	1.34631	0.800147	1.09581	0.811136	0.00319144	0.733804	0.00118114	1.12607	0.466063	0.00519089	0.00335785	0.94407	1.01805	0.492667
46.6667	0.00705458	-0.00180148	0.00729878	0.00418396	0.00838698	-0.0032096	0.00258869	0.00235667	0.00743135	-0.00047593	0.0101386	0.00486267	0.00194159	1.34531	0.800035	1.09603	0.810828	0.00281773	0.733556	0.000854817	1.12583	0.465766	0.00488408	0.00309592	0.948702	1.02215	0.494707
47	0.00705393	-0.00172954	0.00728538	0.00420326	0.00760385	-0.00298999	0.00230693	0.00298643	0.00739361	-0.000491745	0.0101321	0.00500509	0.00221823	1.34907	0.803033	1.0968	0.812781	0.00318058	0.733291	0.00122032	1.1266	0.466073	0.0051669	0.00339092	0.951425	1.02019	0.495043
47.3333	0.00706356	-0.00165504	0.00727689	0.00422847	0.00801915	-0.00314494	0.0024371	0.00345465	0.00808334	-0.000540829	0.00997458	0.00524294	0.0019332	1.34063	0.804067	1.09688	0.810878	0.00279806	0.738589	0.000818055	1.12385	0.466513	0.00486321	0.00305921	0.948294	1.02392	0.495035
47.6667	0.00709253	-0.00174109	0.00737737	0.00424294	0.00809009	-0.00300393	0.00254308	0.00179905	0.00692045	-0.00103223	0.00933816	0.00425636	0.00228921	1.34034	0.807678	1.09645	0.81169	0.00321413	0.756696	0.00114641	1.13423	0.473823	0.00520483	0.00345593	0.950452	1.02484	0.495989
48													0.00192036	1.34155	0.807098	1.09721	0.811945	0.00274695	0.746633	0.000839415	1.1227	0.468229	0.00486726	0.00304528	0.949566	1.0274	0.496219

[truncated: 18 more sheets: Figure S4d, Figure S4e, Figure S4f, Figure S5a, Figure S5b, Figure S5c-g, Figure S6a, Figure S6b, Figure S6c, Figure S6d, Figure S6e, Figure S6f, Figure S6g, Figure S6h, Figure S6i, Figure S6j, Table S2, Table S3]
